# Supplementary material for: Trial registration as a safeguard against outcome reporting bias and spin? A case study of randomized controlled trials of acupuncture
Source: PLoS One. 2019 Oct 3;14(10):e0223305. doi: 10.1371/journal.pone.0223305 (PMC6776391; doi:10.1371/journal.pone.0223305)
Supplement: S2 Table — (XLSX) [file pone.0223305.s002.xlsx]

## Sheet: Sheet1
[S2 Table] Risk of bias assessment of included studies.
ID	Random sequence generation	support for judjement	Allocation concealment	support for judjement	Blinding of participants	support for judjement	Blinding of outcome assessment	support for judjement	Incomplete outcome data	support for judjement	Selective outcome reporting	support for judjement
C475	Unclear risk	Not reported	Unclear risk	Not reported	High risk	open-label	Unclear risk	Not reported	Unclear risk	Insufficient reporting	Unclear risk	The study protocol registered prospectively is not available
E1	Low risk	"We randomly assigned patients into two groups by throwing a coin after informed consents signed"	Unclear risk	Not reported	High risk	open-label	Unclear risk	Not reported	Low risk	Missing outcome data balanced in numbers across intervention groups	Unclear risk	The study protocol registered prospectively is not available
E100	High risk	"Sixty patients with knee pain after stroke who visited our hospital from January, 2014 to December, 2014, were enrolled and divided into group A and group B by random allocation in visiting order, with 30 patients in each group."	Unclear risk	Not reported	High risk	open-label	Unclear risk	Not reported	Low risk	No drop out	Unclear risk	The study protocol registered prospectively is not available
E101	Low risk	"They were divided into "fameng needling" group (group A) and conventional acupuncture group (group B) randomly by sortition, with 35 patients in each."	Unclear risk	Not reported	High risk	open-label	Unclear risk	Not reported	Low risk	No drop out	Unclear risk	The study protocol registered prospectively is not available
E107	Low risk	"After recruiting all the participants, a random number table was generated to divide the participants into two groups in a ratio of 1:1 using the statistical software SPSS20.0."	Low risk	"Randomization numbers were sealed in opaque envelopes, with patients' screening sequence numbers printed outside."	Low risk	sham acupuncture	Low risk	"This is a patient-assessor-blinded, randomized and sham controlled trial."	Low risk	ITT analysis	High risk	Not all of the study's pre-spectified primary outcomes have been reported.
E12	Low risk	"Single-blind method was used for the intervention in this study and participants were randomly assigned, by using random sampling numbers, into two treatment groups of 60 patients each"	Unclear risk	Not reported	Low risk	sham acupuncture	Unclear risk	Not reported	Unclear risk	Insufficient reporting	Unclear risk	The study protocol registered prospectively is not available
E126	Unclear risk	"All the participants were randomly divided in two group, acupuncture group and slow breathing group, by allocation concealment method using a opaque envelope."	Low risk	"All the participants were randomly divided in two group, acupuncture group and slow breathing group, by allocation concealment method using a opaque envelope."	High risk	open-label	Unclear risk	Not reported	Low risk	Missing outcome data balanced in numbers across intervention groups	Unclear risk	The study protocol registered prospectively is not available
E140	Unclear risk	Not reported	Unclear risk	Not reported	Low risk	sham acupuncture	Low risk	"Both the P6 acupressure bands and the sham bands were covered with a bandage to ensure blinding to the patient and outcome assessor."	Low risk	Missing outcome data balanced in numbers across intervention groups	Unclear risk	The study protocol registered prospectively is not available
E142	Low risk	"All patients were single-blindly and randomly divided into electroacupuncture group (group A) and low frequency impulse group (group B) according to the random number table."	Unclear risk	Not reported	High risk	open-label	Unclear risk	Not reported	Low risk	No drop out	Unclear risk	The study protocol registered prospectively is not available
E147	High risk	"A total of 60 migraine out patients met the inclusive criteria in the acupuncture department of Shenzhen TCM Hospital from January, 2013 to December, 2014 were enrolled and randomly divided into two groups by using SPSS 15.0 software according to the registration order with 30 patients in each group."	Unclear risk	Not reported	High risk	open-label	Unclear risk	Not reported	Low risk	No drop out	Unclear risk	The study protocol registered prospectively is not available
E149	High risk	"Maternity and Child Healthcare Hospital from August 2013 to December 2014 were randomly divided into jing-well point acupuncture plus special education and language training group (group A) and simple special education and language training group (group B) using Statal 1.0 software according to registration order."	Unclear risk	Not reported	High risk	open-label	Unclear risk	Not reported	Low risk	No drop out	Unclear risk	The study protocol registered prospectively is not available
E171	Unclear risk	"Recruitment and enrollment of the participants is described in a trial flow diagram (Figure 1). Fifty-six volunteers fulfilled the eligibility criteria and were divided into two groups by simple randomization:"	Unclear risk	Not reported	Low risk	sham acupuncture	Unclear risk	Not reported	Low risk	Missing outcome data balanced in numbers across intervention groups	Unclear risk	The study protocol registered prospectively is not available
E174	Low risk	"In order to achieve comparable groups for known and unknown risk factors, a random allocation sequence was generated using randomized block methods in SAS 9.1.3 statistical software in a 1:1 allocation ratio and with block size = 4."	Unclear risk	Not reported	Low risk	sham acupuncture	Low risk	"These blinded professionals performed outcome assessments and checked for missing data. Except for the practitioners, all individuals involved in the outcome assessment were blinded to participant allocation."	Low risk	Missing outcome data balanced in numbers across intervention groups	Unclear risk	The study protocol registered prospectively is not available
E178	Unclear risk	"Using purposive sampling technique, the sample of 40 cancer patients undergoing chemotherapy were selected. Sealed envelope method was used for randomization of the subjects in experimental and control group."	Low risk	"Using purposive sampling technique, the sample of 40 cancer patients undergoing chemotherapy were selected. Sealed envelope method was used for randomization of the subjects in experimental and control group."	High risk	open-label	Unclear risk	Not reported	Low risk	No drop out	Unclear risk	The study protocol registered prospectively is not available
E181	Low risk	"Randomization was managed by a statistician who did not know the study aim of arm assignment. He generated the randomization sequences"	Low risk	"He generated the randomization sequences and sealed them in opaque envelopes"	High risk	open-label	Low risk	"However, the outcome assessors and the statistician were blinded."	Low risk	ITT analysis	Unclear risk	The study protocol registered prospectively is not available
E182	Low risk	"Randomization was performed using random number table previously generated."	Low risk	"Blinding was accomplished using closed envelopes indicating each patient group."	Low risk	sham acupuncture	Low risk	"Evaluators of outcomes and people involved in the data analysis did not have access to this information."	Low risk	No drop out	Unclear risk	The study protocol registered prospectively is not available
E185	Low risk	"A randomnumber tablewas used to recruit 75 subjects who met the above-described criteria for this study."	Unclear risk	Not reported	High risk	open-label	Unclear risk	Not reported	Unclear risk	Insufficient reporting	Unclear risk	The study protocol registered prospectively is not available
E186	Low risk	"Balloting by an independent physicianafter another independent clinician had generated the random allo-cation tags"	Low risk	"physicianafter another independent clinician had generated the random allo-cation tags and numbers concealed in a uniform brown envelops."	Low risk	sham acupuncture	Low risk	"All participants and the assessors(physicians) were blocked and blinded to the planned interventionsduring the randomization."\	High risk	Reasons for missing outcome data likely to be related to true outcome with imbalance in numbers.	Unclear risk	The study protocol registered prospectively is not available
E187	Low risk	"Computer-generated randomization was not stratified, with treatment assignments made in random permuted blocks of size 2."	Unclear risk	Not reported	High risk	open-label	High risk	outcomes were assessed by non-blinded participants	Low risk	ITT analysis	Low risk	The study protocol is available and all of the study's pre-specified primary outcomes that are of interest in the review have been reported in the pre-specified way.
E19	Low risk	"The randomisation procedure, which was performed by the by the second author (JEB), was carried out by means of a pre-study randomisation list. A block randomisation was used in which each group contained five positions for each treatment."	Unclear risk	Not reported	High risk	open-label	Unclear risk	Not reported	Low risk	Missing outcome data balanced in numbers across intervention groups	High risk	Not all of the study's pre-spectified primary outcomes have been reported.
E2	Unclear risk	Not reported	Unclear risk	Not reported	High risk	open-label	Unclear risk	Not reported	Low risk	No drop out	Unclear risk	The study protocol registered prospectively is not available
E220	Low risk	"Randomizationwas carried out with the aid of Clinical Trials Management System (CTMS) software. The allocation sequence was performed by a laboratory assistant, and hidden to the team conducting the project and responsible for collecting the information."	Unclear risk	"The allocation sequence was performed by a laboratory assistant, and hidden to the team conducting the project and responsible for collecting the information."	Low risk	sham acupuncture	Low risk	outcomes were assessed by blinded participants	Low risk	Missing outcome data balanced in numbers across intervention groups	Unclear risk	The study protocol registered prospectively is not available
E24	Low risk	"They were divided into an acupuncture-moxibustion group (64 cases) and a western medication group (48 cases) by random number table method."	Unclear risk	Not reported	High risk	open-label	Unclear risk	Not reported	Low risk	Missing outcome data balanced in numbers across intervention groups	Unclear risk	The study protocol registered prospectively is not available
E240	Low risk	"The patients were divided into a dilatational wave group and a continuous wave group via random number table"	Unclear risk	Not reported	Unclear risk	acupuncture	Unclear risk	Not reported	Low risk	No drop out	Unclear risk	The study protocol registered prospectively is not available
E241	Low risk	"Light-proof, tightly sealed and successively numbered envelopes were used to randomly allocate the cases meeting with the inclusive criteria into an acupuncture group and a regular therapy group, and 150 cases in each group."	Low risk	"Light-proof, tightly sealed and successively numbered envelopes were used to randomly allocate the cases meeting with the inclusive criteria into an acupuncture group and a regular therapy group, and 150 cases in each group."	High risk	open-label	Unclear risk	Not reported	Low risk	Missing outcome data balanced in numbers across intervention groups	Unclear risk	The study protocol registered prospectively is not available
E243	Low risk	"Sixty-four cases of insomnia were selected and divided randomly into a back-shu points group (group A) and a conventional acupoints group (group B) by a computer generated allocation list"	Unclear risk	Not reported	Unclear risk	acupuncture	Unclear risk	Not reported	Low risk	ITT analyssis (full analysis set, FAS) and PP analysis were performed	Unclear risk	The study protocol registered prospectively is not available
E244	Low risk	"The current authors randomly divided 43 patients into two groups, using simple random sampling."	Unclear risk	Not reported	Unclear risk	acupuncture	Unclear risk	Not reported	Low risk	Missing outcome data balanced in numbers across intervention groups	Unclear risk	The study protocol registered prospectively is not available
E245	Low risk	"divided into an acupuncture group and a drug group using the random number table."	Unclear risk	Not reported	High risk	open-label	Unclear risk	Not reported	Low risk	No drop out	Unclear risk	The study protocol registered prospectively is not available
E25	Low risk	"Then, the patients were divided into an experimental group and a control group according to the random number table with each group consisting of 18 patients."	Unclear risk	Not reported	High risk	open-label	Unclear risk	Not reported	Low risk	No drop out	Unclear risk	The study protocol registered prospectively is not available
E251	Low risk	"Randomized matched-pairs design was used to divide the patients into 40 pairs according to their sex and ages, they were subsequently divided into two groups, one group was the group combining electroacupuncture and western medicines (group A), in other words, the treatment group; the other group was the simple western medicine group (group B), in other words, the control group."	Unclear risk	Not reported	High risk	open-label	Unclear risk	Not reported	Low risk	No drop out	Unclear risk	The study protocol registered prospectively is not available
E253	Low risk	"The stratified randomization sequence was operated by a computerized number generated using SAS package (Version 9.3; SAS Institute Inc, Cary, NC)."	Low risk	"The randomization assignments and their allocation information were concealed in sequentially numbered, opaque, sealed envelopes."	High risk	open-label	High risk	outcomes were assessed by non-blinded participants	Low risk	ITT analysis	Unclear risk	The study protocol registered prospectively is not available
E258	Low risk	"They were divided into an EA group (102 cases) and a conventional group (98 cases) according to the random number table,"	Unclear risk	Not reported	High risk	open-label	Unclear risk	Not reported	Unclear risk	Insufficient reporting	Unclear risk	The study protocol registered prospectively is not available
E260	Low risk	"They were randomly divided into the tension-balance acupuncture group (32 cases, balance group) and the conventional acupuncture group (31 cases, conventional group) by adopting random number table method."	Unclear risk	Not reported	Unclear risk	acupuncture	Unclear risk	Not reported	Low risk	No drop out	Unclear risk	The study protocol registered prospectively is not available
E261	Unclear risk	Not reported	Unclear risk	Not reported	High risk	open-label	Unclear risk	Not reported	Low risk	No drop out	Unclear risk	The study protocol registered prospectively is not available
E262	Low risk	"According to the random number table, they were divided into a warming needle moxibustion group (acupuncture group) and a western medication group (drug group"	Unclear risk	Not reported	High risk	open-label	Unclear risk	Not reported	Low risk	No drop out	Unclear risk	The study protocol registered prospectively is not available
E267	Low risk	"Sixty patients with cervical spondylotic radiculopathy were randomly divided into a warming-needle moxibustion group (group A) and an acupuncture group (group B) according to random number table, with thirty cases in each group."	Unclear risk	Not reported	High risk	open-label	Unclear risk	Not reported	Low risk	No drop out	Unclear risk	The study protocol registered prospectively is not available
E271	Unclear risk	Not reported	Unclear risk	Not reported	High risk	open-label	Unclear risk	Not reported	Low risk	No drop out	Unclear risk	The study protocol registered prospectively is not available
E272	High risk	"They were randomly divided into two groups in sequence of admission:"	Unclear risk	Not reported	High risk	open-label	Unclear risk	Not reported	Low risk	No drop out	Unclear risk	The study protocol registered prospectively is not available
E273	Low risk	"The patients were randomly divided into an acupuncture combined with rehabilitative training group (group A) and a simple rehabilitative training group (group B) through random number table method, with 34 cases and 33 cases respectively"	Unclear risk	Not reported	High risk	open-label	Unclear risk	Not reported	Low risk	No drop out	Unclear risk	The study protocol registered prospectively is not available
E276	Low risk	"According to the random number table, they were divided into a thunder-fire moxibustion group (group A) and an acupuncture group (group B) based on the time sequence of being treated."	Unclear risk	Not reported	High risk	open-label	Unclear risk	Not reported	Low risk	No drop out	Unclear risk	The study protocol registered prospectively is not available
E285	Unclear risk	Not reported	Unclear risk	Not reported	High risk	open-label	Unclear risk	Not reported	Low risk	No drop out	Unclear risk	The study protocol registered prospectively is not available
E291	Low risk	"One hundred and twenty patients were included and divided into a warm needling group and a western medicine group by using random digits table method,"	Unclear risk	Not reported	High risk	open-label	Unclear risk	Not reported	Low risk	No drop out	Unclear risk	The study protocol registered prospectively is not available
E3	Unclear risk	"Fifty-nine patients with upper limb hemiplegia after stroke who conformed to the inclusion criteria were selected and divided into observation group (group A) and control group (group B) according to random number table method."	Unclear risk	Not reported	High risk	open-label	Unclear risk	Not reported	Unclear risk	Insufficient reporting	High risk	The study protocol registered prospectively is not available and not all of the study's pre-spectified primary outcomes in methods of manuscript are reported
E30	Unclear risk	Not reported	Unclear risk	Not reported	High risk	open-label	Unclear risk	Not reported	Unclear risk	Insufficient reporting	Unclear risk	The study protocol registered prospectively is not available
E305	Low risk	"An independent researcher conducted block randomisation using a computer generated randomisation list."	Low risk	"The randomised group codes were placed into sealed, opaque envelopes by another independent person."	Low risk	sham acupuncture	Low risk	"In this randomized participant-and-assessor-blind clinical trial"	Low risk	ITT analysis	Low risk	The study protocol is available and all of the study's pre-specified primary outcomes that are of interest in the review have been reported in the pre-specified way.
E32	Low risk	"The group assignments were generated by a computer,"	Low risk	"and randomized numbers were stored in a sealed envelope available only to the acupuncturist."	Low risk	sham acupuncture	Low risk	"Data were recorded and analyzed by other two investigators respectively, who were blinded to group assignment."	Low risk	No drop out	High risk	The study protocol registered prospectively is not available and not all of the study's pre-spectified primary outcomes in methods of manuscript are reported
E328	Unclear risk	Not reported	Unclear risk	Not reported	Low risk	sham acupuncture	Unclear risk	Not reported	Low risk	No drop out	High risk	Not all of the study's pre-spectified primary outcomes have been reported.
E358	Low risk	"The included patients were divided into an acupuncture group for soothing the liver and strengthening the spleen (acupuncture group) and a western medicine control group (western medicine group) according to the random number table"	Unclear risk	Not reported	High risk	open-label	Unclear risk	Not reported	High risk	Missing outcome data inbalanced in numbers across intervention groups	Unclear risk	The study protocol registered prospectively is not available
E359	High risk	"According to the corresponding random number of the clinical visit sequence, at 1: 1, the cases were divided into an EA group and a CA group,"	Unclear risk	Not reported	High risk	open-label	Unclear risk	Not reported	Low risk	No drop out	Unclear risk	The study protocol registered prospectively is not available
E364	High risk	"They were divided randomly into a treatment group and a control group according to the number chart in the order of visit with 30 cases in each group."	Unclear risk	Not reported	High risk	open-label	Unclear risk	Not reported	Low risk	No drop out	Unclear risk	The study protocol registered prospectively is not available
E365	Unclear risk	Not reported	Low risk	"he group of each subject was recorded, and the record was placed in an opaque envelope and sent to the investigator."	Low risk	sham acupuncture	Low risk	"The subjects and evaluators were blinded to the group assignment. "	Low risk	Missing outcome data balanced in numbers across intervention groups	Unclear risk	The study protocol registered prospectively is not available
E395	Low risk	"Randomized grouping process was performed simultaneously in all centers. The numbers were obtained randomly by Visual Basic 6.0 Software with a ratio of 1: 1 in the two groups, while the random encode table was arranged in a timing order of enrolled patients."	Unclear risk	Not reported	High risk	open-label	Unclear risk	Not reported	Low risk	ITT analysis	Unclear risk	The study protocol registered prospectively is not available
E398	High risk	"Excel random number producer produced 60 r없idom numbers, number 1 to 33 belonged to type A, number 34 to 60 belonged to type B. Sixty 뼈ndom numbers were sort in rising order. In accordance with the order of type A and type B as well as the order of visit, the cases which comply with the diagnosis criteria and inclusive criteria were divided into an acupun야ure rehabilitation group (·φe A) and a r…	Unclear risk	Not reported	High risk	open-label	Unclear risk	Not reported	Low risk	No drop out	Unclear risk	The study protocol registered prospectively is not available
E399	Unclear risk	Not reported	Unclear risk	Not reported	Low risk	sham acupuncture	Low risk	outcomes were assessed by blinded participants	Low risk	No drop out	Unclear risk	The study protocol registered prospectively is not available
E400	Unclear risk	Not reported	Unclear risk	Not reported	Low risk	sham acupressure	Unclear risk	outcomes were assessed by blinded participants	Unclear risk	Insufficient reporting	Unclear risk	The study protocol registered prospectively is not available
E401	Low risk	"Subjects were divided into two parallel groups, including group a (placebo point) and group b (third liver point), using a randomized block allocation (allocation ratio 1:1) based on pain intensity."	Unclear risk	Not reported	Low risk	sham acupressure	Low risk	"The research unit and data analyzer were not aware of intervention and control groups."	Low risk	Missing outcome data balanced in numbers across intervention groups	Unclear risk	The study protocol registered prospectively is not available
E411	Unclear risk	Not reported	Unclear risk	Not reported	Low risk	sham acupressure	Low risk	"Two trained assistants, who performed data collection, as well as participants, were all blinded to group assignments."	Low risk	No drop out	Unclear risk	The study protocol registered prospectively is not available
E416	Unclear risk	Not reported	Unclear risk	Not reported	Low risk	sham acupressure	Low risk	"The investigator and the patients were kept blind as to which respective group they belonged to."	Low risk	ITT analysis	Unclear risk	The study protocol registered prospectively is not available
E420	Low risk	"Ninety patients with cerebral infarction, who visited the department of neurology and rehabilitation department of Cangzhou Central Hospital and Hebei Province Cangzhou Hospital of Integrated Traditional and Western Medicine from January, 2014 to April, 2016, were selected, and divided into 2 groups according to the random number table method:"	Unclear risk	Not reported	Unclear risk	acupuncture	Unclear risk	Not reported	Low risk	ITT analysis	Unclear risk	The study protocol registered prospectively is not available
E421	Low risk	"The patients were divided into a treatment group and a control group based on the random control table"	Unclear risk	Not reported	High risk	open-label	Unclear risk	Not reported	Low risk	No drop out	Unclear risk	The study protocol registered prospectively is not available
E424	Low risk	"All the patients were divided into an observation group (Taiji needling group, n=30) and a control group (conventional acupuncture group, n=33) a ccording to the visiting sequence by adopting the random number table method"	Unclear risk	Not reported	Unclear risk	acupuncture	Unclear risk	Not reported	Low risk	No drop out	Unclear risk	The study protocol registered prospectively is not available
E444	Low risk	"Patients fulfilling the inclusion and exclusion criteria were randomized on a 1 to 1 basis to the electroacupuncture (EA) group or sham-electroacupuncture (SA) group. A sealed opaque envelope containing the computergenerated randomized sequence was opened by the acupuncturist to determine the arm of intervention."	Low risk	"Patients fulfilling the inclusion and exclusion criteria were randomized on a 1 to 1 basis to the electroacupuncture (EA) group or sham-electroacupuncture (SA) group. A sealed opaque envelope containing the computergenerated randomized sequence was opened by the acupuncturist to determine the arm of intervention."	Low risk	sham acupuncture	Low risk	"Recruited patients, the endoscopists, anesthetists, endoscopy nurses, and the assessor were blinded to the type of intervention."	Low risk	No drop out	Low risk	The study protocol is available and all of the study's pre-specified primary outcomes that are of interest in the review have been reported in the pre-specified way.
E445	Low risk	"They were subdivided into the experiment group and the control group in terms of the random number table."	Unclear risk	Not reported	High risk	open-label	Unclear risk	Not reported	Low risk	No drop out	Unclear risk	The study protocol registered prospectively is not available
E447	Unclear risk	Not reported	Unclear risk	Not reported	Low risk	sham acupuncture	Unclear risk	Not reported	Low risk	No drop out	Unclear risk	The study protocol registered prospectively is not available
E448	Low risk	"were randomized to drug treatment group (4 males, 21 females; mean age 32.0±9.1 years; range 18 to 65 years) and acupuncture group (5 males, 24 females; mean age 33.76±7.82 years; range 18 to 65 years) using a computer-generated, random block design."	Unclear risk	Not reported	High risk	open-label	Unclear risk	Not reported	High risk	For continusous outcome data, placusible effect size among missing outcomes enough to induce clinically relevant bias in observed effect size (total drop out rate was 55%)	Unclear risk	The study protocol registered prospectively is not available
E454	Low risk	"To ensure adequate concealment of allocation, a computer-generated randomization schedule was kept in sequentially numbered, sealed opaque envelopes."	Low risk	"To ensure adequate concealment of allocation, a computer-generated randomization schedule was kept in sequentially numbered, sealed opaque envelopes."	Low risk	sham acupressure	Low risk	"Study participants, care providers working in the dialysis units, an outcome assessor, and study statistician were blinded to the participant’s allocation to minimize the potential for performance bias."	Low risk	ITT analysis	Low risk	The study protocol is available and all of the study's pre-specified primary outcomes that are of interest in the review have been reported in the pre-specified way.
E456	Low risk	"A statistician not involved in the study used “ranuni” random number generator of the SAS/STAT software version 9.2 (SAS Institute, Cary, NC) to generate the randomization list (1:1 ratio)."	Low risk	"Eligible women were randomized by clicking a button of the database interface. The result could not be changed, which ensured allocation concealment."	High risk	open-label	High risk	outcomes were assessed by non-blinded participants	Low risk	ITT analysis	Low risk	The study protocol is available and all of the study's pre-specified primary outcomes that are of interest in the review have been reported in the pre-specified way.
E458	Unclear risk	Not reported	Unclear risk	Not reported	High risk	open-label	Unclear risk	Not reported	Low risk	No drop out	Unclear risk	The study protocol registered prospectively is not available
E481	Unclear risk	Not reported	Unclear risk	Not reported	High risk	open-label	Unclear risk	Not reported	Low risk	No drop out	Unclear risk	The study protocol registered prospectively is not available
E488	Low risk	"Random numbers were generated with a statistical software package (IBM SPSS Statistics for Windows, Version 21.0, Armonk, NY: IBM Corp., 2012) with a block size of 4"	Low risk	"Allocation concealment was conducted using the concealed opaque envelope method."	Low risk	sham acupuncture	Low risk	"The outcome assessor was also blinded to the group assignments and was trained to apply the pain scales and conduct physical tests."	Low risk	ITT analysis	High risk	One or more primary outcomes is reported using measurements, analysis methods or subsets of the data that were not pre-specified.
E53	Unclear risk	Not reported	Unclear risk	Not reported	Low risk	sham acupuncture	Unclear risk	Not reported	Unclear risk	Insufficient reporting	Unclear risk	The study protocol registered prospectively is not available
E60	Low risk	"In this study, a gender-stratified random assignment, conducted by nonteam members prior to the beginning of the study, was used to exclude the potential effect of sex on BP and acupressure [3, 27–30]. The randomization process included the following: (1) 20 strips of paper labeled “control group” and 20 labeled “experimental group” being placed individually in opaque envelopes; (2) the envelope…	Low risk	"In this study, a gender-stratified random assignment, conducted by nonteam members prior to the beginning of the study, was used to exclude the potential effect of sex on BP and acupressure [3, 27–30]. The randomization process included the following: (1) 20 strips of paper labeled “control group” and 20 labeled “experimental group” being placed individually in opaque envelopes; (2) the envelope…	Low risk	sham acupuncture	Unclear risk	Not reported	Low risk	No drop out	Unclear risk	The study protocol registered prospectively is not available
E66	Unclear risk	Not reported	Unclear risk	Not reported	Low risk	sham acupuncture	Unclear risk	Not reported	Unclear risk	Insufficient reporting	Unclear risk	The study protocol registered prospectively is not available
E72	Low risk	"according to the visiting sequence for the fi rst time by adopting the random number table method"	Unclear risk	Not reported	Unclear risk	acupuncture	Unclear risk	Not reported	Low risk	Missing outcome data balanced in numbers across intervention groups	Unclear risk	The study protocol registered prospectively is not available
E74	Low risk	"Sixty patients with intractable facial paralysis were randomly divided into an observation group (group A) and a control group (group B) according to the random number table."	Unclear risk	Not reported	High risk	open-label	Unclear risk	Not reported	Low risk	No drop out	Unclear risk	The study protocol registered prospectively is not available
E76	Low risk	"randomly divided into a chemotherapy group (group A) and a chemotherapy combined with grainshaped moxibustion group (group B) by sortition."	Unclear risk	Not reported	High risk	open-label	Unclear risk	Not reported	Unclear risk	Insufficient reporting	Unclear risk	The study protocol registered prospectively is not available
E84	Low risk	"Two sets of matched pairs of participants were listed and the paired participants in one list were then randomly assigned to either the self-administered acupressure or sham group using computer-generated random number sequences"	Unclear risk	Not reported	Low risk	sham acupuncture	Low risk	outcomes were assessed by blinded participants	Low risk	Missing outcome data balanced in numbers across intervention groups	Unclear risk	The study protocol registered prospectively is not available
E99	Low risk	"From June 2013 to September 2014, a total of 120 patients with TMD who visited department of stomatology in Xiyuan Hospital of China Academy of Chinese Medical Sciences were selected and divided into acupuncture combined with cupping group (group A) and cupping group (group B) according to the random number table and random number remainder method."	Unclear risk	Not reported	High risk	open-label	Unclear risk	Not reported	Low risk	No drop out	Unclear risk	The study protocol registered prospectively is not available
P100	Low risk	"Randomisa- tion was computer-generated."	Low risk	"Only the project manager (JAH) was privy to this sequence to allow allocation of participants to LA or PA. Switch ‘A’ or ‘B ’was identified for each participant and this was kept in an envelope in each participant’s folder (identifiable by the recruitment code alone of initials and recruitment number)."	Low risk	sham acupuncture	Low risk	outcome was assessed by patients who were blinded	Low risk	ITT analysis	Unclear risk	The study protocol registered prospectively is not available
P101	Unclear risk	Not reported	Unclear risk	Not reported	Low risk	sham acupuncture	Low risk	"Postoperative pain was quantified by a blind observer in both groups using a visual analogue scale (VAS) standard score before being compared." "This was a prospective, randomized, double-blinded, placebo-controlled study"	Low risk	No drop out	Unclear risk	The study protocol registered prospectively is not available
P108	Low risk	"A simple random allocation procedure among the selected subjects, by means of a randomization table (Software SPSS for Windows 13.0),"	Unclear risk	Not reported	Low risk	placebo laser acupuncture	Low risk	"A second evaluator blinded to both treatments and trained for application of VAS" outcomes was assessed by patients who were blinded	Unclear risk	Insufficient reporting	Low risk	The study protocol is available and all of the study's pre-specified primary outcomes that are of interest in the review have been reported in the pre-specified way.
P109	Low risk	"Patients’ randomization lists were generated by the trial statistician using specialized randomization software prior to the study initiation."	Unclear risk	"Randomization assignments occurred at the University of Maryland and were provided to the acupuncturist at each center."	Low risk	sahm acupuncture	Low risk	outcome was assessed by patients who were blinded	Low risk	MIssing outcome data balanced in numbers across intervention groups, with similar reasons for mising data across groups.	Low risk	The study protocol is available and all of the study's pre-specified primary outcomes that are of interest in the review have been reported in the pre-specified way.
P110	Unclear risk	Not reported	Unclear risk	Not reported	High risk	open-label	Unclear risk	Not reported	Low risk	No drop out	Unclear risk	The study protocol registered prospectively is not available
P113	Low risk	"patients were randomly assigned to either the de qi or control group via computergenerated random numbers."	Low risk	"The treatment allocations were sealed in opaque envelopes that were opened sequentially."	Unclear risk	"During the treatment process, the acupuncturists explained “acupuncture” and “de qi” to patients in both groups in the same way."	Low risk	"The patients, recruiters and outcome assessors were all unaware of study-group assignments."	Low risk	MIssing outcome data balanced in numbers across intervention groups, with similar reasons for mising data across groups.	Low risk	The study protocol is available and all of the study's pre-specified primary outcomes that are of interest in the review have been reported in the pre-specified way.
P115	Low risk	"Randomization was computer generated (http://www.randomization.com),"	Low risk	"Randomization was computer generated (http://www.randomization.com), and investigators were blinded until statistical analyses"	High risk	open-label	Low risk	"investigators were blinded until statistical analyses."	Low risk	ITT analysis	High risk	Not all of the study's pre-spectified primary outcomes have been reported.
P117	Low risk	"We conclude that repeated acupuncture treatments resulted in higher ovulation frequency in lean/overweight women with PCOS and were more effective than just meeting with the therapist. Ovarian and adrenal sex steroid serum levels were reduced with no effect on LH secretion."	Low risk	"We conclude that repeated acupuncture treatments resulted in higher ovulation frequency in lean/overweight women with PCOS and were more effective than just meeting with the therapist. Ovarian and adrenal sex steroid serum levels were reduced with no effect on LH secretion."	High risk	open-label	High risk	Primary outcome was Midas Index by unblinded patients.	Low risk	Reasons for missing outcome data unlikely to be related to true outcome.	Unclear risk	The study protocol registered prospectively is not available
P123	Unclear risk	Not reported	Unclear risk	Not reported	Low risk	sham electro-acupuncture	Unclear risk	Not reported	Unclear risk	Insufficient reporting	Unclear risk	The study protocol registered prospectively is not available
P126	Low risk	"Sequentially numbered, opaque, sealed envelopes were distributed to patients by an investigator who was not involved in acupuncture procedures and data analyses. Based on odd or even numbers assigned in the envelope, participants were randomly allocated"	Low risk	"Sequentially numbered, opaque, sealed envelopes were distributed to patients by an investigator who was not involved in acupuncture procedures and data analyses. Based on odd or even numbers assigned in the envelope, participants were randomly allocated"	Low risk	sham electro-acupuncture	Low risk	outcome was assessed by patients who were blinded	Low risk	ITT analysis	Low risk	The study protocol is available and all of the study's pre-specified primary outcomes that are of interest in the review have been reported in the pre-specified way.
P127	Low risk	"Using random number tables, the team randomly allocated the individuals"	Unclear risk	Not reported	Low risk	sham electro-acupuncture	Unclear risk	Not reported	Low risk	Reasons for missing outcome data unlikely to be related to true outcome.	Unclear risk	The study protocol registered prospectively is not available
P13	Low risk	"a random number for each treatment was generated on a calculator"	Unclear risk	Not reported	Low risk	"All patients were blinded to treatment assignment during the period of study"	Low risk	"All measurements were performed by one independent technician who was blinded to the treatment assignments of the patients throughout the study and the side effects of all the treatments were also recorded"	Low risk	Reasons for missing outcome data unlikely to be related to true outcome.	Unclear risk	The study protocol registered prospectively is not available
P132	Unclear risk	Not reported	Unclear risk	Not reported	Low risk	"The study was double blind, and neither the patients, nor the study team were aware of the patients groups."	Low risk	"The study was double blind, and neither the patients, nor the study team were aware of the patients groups."	Low risk	No drop out	Unclear risk	The study protocol registered prospectively is not available
P137	Low risk	"Randomization was conducted by a statistics specialist who had no contact with the participants. Random numbers with block randomization were generated using the SAS version 9.1.3 statistical package (SAS Institute, Cary, NC)"	Low risk	"the randomized numbers were kept in sealed envelopes by a researcher who had no direct contact with the study participants"	High risk	open-label	Low risk	"Assessor-blinding was achieved by blinding the assessor performing outcome assessment and CRF data entry to the random allocation"	Low risk	ITT analysis	High risk	One or more primary outcomes is reported using measurements, analysis methods or subsets of the data that were not pre-specified.
P140	Low risk	"Computer-generated randomization within each stratum was conducted by using permuted blocks of two"	Low risk	"randomization was concealed until interventions were assigned"	High risk	open-label	Unclear risk	Not reported	Low risk	No drop out	Unclear risk	The study protocol registered prospectively is not available
P146	Unclear risk	Not reported	Unclear risk	Not reported	High risk	open-label	Unclear risk	Not reported	Low risk	Reasons for missing outcome data unlikely to be related to true outcome.	Unclear risk	The study protocol registered prospectively is not available
P148	Low risk	"Patients were allocated into acupuncture and rehabilitation groups following the principle of simple block randomization."	Low risk	"The allocation of the groups was initially concealed. A researcher with no involvement in any of the evaluations or treatments opened envelopes consecutively based on patient enrollment sequence and forwarded the random number to the researcher in charge of enrollment"	High risk	open-label	Low risk	"Four physical therapists, each with more than 5 years of experience in rehabilitation practice and not involved in the treatment protocol, applied all outcome measures while blinded to group assignments."	Low risk	No drop out	Unclear risk	The study protocol registered prospectively is not available
P149	Low risk	"Randomization was done by the Institute for Epidemiology andMedical Biometry of the University of Ulm, Germany, by using a balanced block randomization."	Unclear risk	Not reported	High risk	open-label	High risk	SF-36 were measured by unblinded patients.	Low risk	Reasons for missing outcome data unlikely to be related to true outcome.	Unclear risk	The study protocol registered prospectively is not available
P151	Low risk	"randomized via the Interactive Voice Response System (IVRS) to either receive MMT only (MMT) or MMT plus AA (MMT þ AA)"	Low risk	"randomized via the Interactive Voice Response System (IVRS) to either receive MMT only (MMT) or MMT plus AA (MMT þ AA)"	High risk	open-label	Unclear risk	Not reported	Unclear risk	Insufficient reporting	Unclear risk	The study protocol registered prospectively is not available
P152	Unclear risk	Not reported	Unclear risk	Not reported	High risk	open-label	Unclear risk	Not reported	Low risk	Reasons for missing outcome data unlikely to be related to true outcome.	High risk	The study protocol registered prospectively is not available and not all of the study's pre-spectified primary outcomes in methods of manuscript are reported
P1556	Low risk	"After obtaining written informed consent from the parents, 200 cases hospitalized from January 2008 to December 2009 were randomly assigned to two groups by lot, 100 cases in each group"	Unclear risk	Not reported	High risk	open-label	Unclear risk	Not reported	Low risk	Missing outcome data balanced in numbers across intervention groups	Unclear risk	The study protocol registered prospectively is not available
P158	Low risk	"They were randomized offsite using a blocked stratified procedure that consisted of a block size of four with one stratum and two groups with different baseline NRS scores (>5 and≤5).The randomization was conducted by an independent physician who was not involved in the inclusion or exclusion process, treatment, or assessment procedures."	Unclear risk	Not reported	Low risk	normal saline injection	Low risk	"Participants were evaluated by the numerical rating scale (NRS), painless passive range of motion (PROM) of external shoulder rotation, and the Fugl- Meyer Motor Assessment (FMMA) and the McGill Pain Questionnaire-short form (MPQ-SF) at each visit by the same examiner blinded to group allocation."	Low risk	Reasons for missing outcome data unlikely to be related to true outcome.	High risk	The study protocol registered prospectively is not available and not all of the study's pre-spectified primary outcomes in methods of manuscript are reported
P16	Low risk	Randomization sequence was created by a computer-generated list, using random block sizes of 4 and 6, with a 1 : 1 allocation.	Low risk	Sequential numbers were written outside opaque envelopes which contained the type of intervention inside.	Low risk	sham acupuncture	Low risk	"patient-assessor blind"	High risk	For continous data, plausible effect size among missing outcomes among missing outcomes enough to induce clnically relevant bias in observed effect size.	High risk	Not all of the study's pre-spectified primary outcomes have been reported.
P160	Unclear risk	Not reported	Low risk	"Patients were randomized into two groups, using sealed envelopes"	High risk	open-label	Unclear risk	Not reported	Low risk	No drop out	High risk	The study protocol registered prospectively is not available and not all of the study's pre-spectified primary outcomes in methods of manuscript are reported
P161	Unclear risk	Not reported	Low risk	"Then the acupuncturist randomly assigned the patients to two groups using the sealed-envelope method."	Low risk	sham acupressure	Unclear risk	Not reported	Low risk	No drop out	Unclear risk	The study protocol registered prospectively is not available
P168	Low risk	"All patients were randomized with a block size of 6, stratified by acupuncturist. The randomization coding was computer generated by an independent statistician"	Low risk	"The randomization coding was computer generated by an independent statistician, sealed in individual opaque envelopes, and kept in a lock box in a private room accessible only by the acupuncturist at each site"	Low risk	sham acupuncture	Low risk	"The patients, physical therapists, data collectors, and statistician were blinded throughout the study period."	Low risk	MIssing outcome data balanced in numbers across intervention groups, with similar reasons for mising data across groups.	Unclear risk	The study protocol registered prospectively is not available
P169	Unclear risk	Not reported	Unclear risk	Not reported	High risk	open-label	Unclear risk	Not reported	Unclear risk	Insufficient reporting	Unclear risk	The study protocol registered prospectively is not available
P170	High risk	"Permuted-block randomization was employed to allocate participants, with the random sampling sequence following the manner of ECEC (E = experimental, and C = control); that is, assignment of participants to groups followed a chronological sequence."	High risk	"Permuted-block randomization was employed to allocate participants, with the random sampling sequence following the manner of ECEC (E = experimental, and C = control); that is, assignment of participants to groups followed a chronological sequence."	Low risk	sham acupuncture	Low risk	outcome was assessed by patients who were blinded	Unclear risk	Insufficient reporting	Unclear risk	The study protocol registered prospectively is not available
P177	High risk	"After evaluation, the patients were allocated alternately by order of arrival to the acupuncture group or the control group."	High risk	"After evaluation, the patients were allocated alternately by order of arrival to the acupuncture group or the control group."	Low risk	sham acupuncture	Unclear risk	Not reported	Low risk	Reasons for missing outcome data unlikely to be related to true outcome.	Unclear risk	The study protocol registered prospectively is not available
P18	Low risk	"Allocation sequence was determined after listing all the block possibilities, assigning a number to each of them (using Rand list software), and randomly assigning the blocks so that the total number of subjects would be 84."	Unclear risk	Not reported	Low risk	"In the control group for blinding of the participants, pressure was applied on ineffective areas of the legs and hands"	Unclear risk	Not reported	Low risk	No drop out	Low risk	The study protocol is available and all of the study's pre-specified primary outcomes that are of interest in the review have been reported in the pre-specified way.
P182	Low risk	"Study procedure was demonstrated in Figure 1. The sixty enrolled patients were randomly assigned into the treatment group (n=30) and the control group (n=30) using a randomized digital table produced by SPSS 11.0 software."	Unclear risk	Not reported	High risk	open-label	Unclear risk	Not reported	Low risk	Reasons for missing outcome data unlikely to be related to true outcome.	High risk	The study protocol registered prospectively is not available and not all of the study's pre-spectified primary outcomes in methods of manuscript are reported
P187	Unclear risk	Not reported	Unclear risk	Not reported	High risk	open-label	Unclear risk	Not reported	Low risk	No drop out	Unclear risk	The study protocol registered prospectively is not available
P192	Low risk	"After attending the neurologist, patients were randomly allocated into A or B parallel groups according to randomised codes in sealed envelopes."	Low risk	"After attending the neurologist, patients were randomly allocated into A or B parallel groups according to randomised codes in sealed envelopes."	Low risk	sham acupuncture	Low risk	"Data were analysed with the Statistical Package for Social Sciences (SPSS V.11.5) by an independent university statistician who was blind to the study groups."	Unclear risk	Insufficient reporting	Unclear risk	The study protocol registered prospectively is not available
P194	Low risk	"Individuals were randomized by a computer-generated allocation list."	Unclear risk	Not reported	High risk	open-label	Unclear risk	Not reported	Low risk	Reasons for missing outcome data unlikely to be related to true outcome.	High risk	The study protocol registered prospectively is not available and not all of the study's pre-spectified primary outcomes in methods of manuscript are reported
P198	Unclear risk	"Randomization was done manually by two persons not otherwise involved in the study'"	Low risk	"Sealed, opaque, numbered envelopes were used."	High risk	open-label	Unclear risk	Not reported	Low risk	Reasons for missing outcome data unlikely to be related to true outcome.	Low risk	The study protocol is available and all of the study's pre-specified primary outcomes that are of interest in the review have been reported in the pre-specified way.
P20	Low risk	"The random distribution of patients into the two groupswas based on a table of random numbers"	Unclear risk	Not reported	High risk	Open-label	Low risk	"all measurement scales were assessed bytwo third-party expert professionals (except for physicians andrehabilitation therapists) who were blinded to study groupings andtreatment methods."	Unclear risk	The study did not address this outcome.	Unclear risk	The study protocol registered prospectively is not available
P202	Low risk	"by using random number table. The random allocation sequence was in blocks of four, stratified on NRS for pain intensity"	Unclear risk	Not reported	Low risk	sham acupuncture	Unclear risk	Not reported	Low risk	Reasons for missing outcome data unlikely to be related to true outcome.	Unclear risk	The study protocol registered prospectively is not available
P205	Low risk	"The randomization sequence was generated by a data manager, who was not involved in the analysis of the data and enrolment of the patients, with Microsoft Office Excel 2003 in a 1 : 1 ratio stratified for gender."	Low risk	"Randomization took place in the practice using the secured database.The patient’s allocation to the different treatment groups and the patient identification number for each single patient were assigned and accessible for the enrolling physician after patient data such as name and date of birth was entered and saved in the secured database. With that approach, the randomization list was hidden i…	Unclear risk	two kinds of acupuncture	Unclear risk	"outcome datawas obtained by a study nurse, who was not blinded to the treatment arm"	Low risk	ITT analysis	Low risk	The study protocol is available and all of the study's pre-specified primary outcomes that are of interest in the review have been reported in the pre-specified way.
P206	Low risk	"The participants were randomly assigned using a computer-generated random permuted block method"	Unclear risk	Not reported	Low risk	sham acupuncture	Low risk	"Outcome measures were recorded by a single assessor who was blinded to group allocation"	Low risk	ITT analysis	Unclear risk	The study protocol registered prospectively is not available
P207	Unclear risk	Not reported	Unclear risk	Not reported	Low risk	sham acupuncture	Unclear risk	Not reported	Unclear risk	Insufficient reporting	Unclear risk	The study protocol registered prospectively is not available
P211	Low risk	"Block randomization was done by a table of random numbers."	Unclear risk	Not reported	High risk	open-label	Low risk	"One resident of anesthesiology who was blinded to the assignments recorded outcome measures from the baseline period to the 12th week after randomization in predefined intervals."	Low risk	No drop out	Unclear risk	The study protocol registered prospectively is not available
P212	Low risk	"Patients’ randomization lists were generated by the trial statistician using specialized randomization software prior to the study initiation."	Unclear risk	"Randomization assignments occurred at the University of Maryland and were provided to the acupuncturist at each center."	Low risk	sahm acupuncture	Low risk	outcome was assessed by patients who were blinded	Low risk	ITT analysis	High risk	Not all of the study's pre-spectified primary outcomes have been reported.
P213	Unclear risk	Not reported	Low risk	"using the envelope allocation method."	High risk	open-label	Unclear risk	Not reported	Low risk	No drop out	Unclear risk	The study protocol registered prospectively is not available
P214	Low risk	"Before starting the study, a randomisation list was pro-duced using software-generated randomised numbers; therandomisation depended on random blocks of 10"	Unclear risk	Not reported	Low risk	sahm acupuncture	Low risk	"Neither the investigator nor the patient knew whether aplacebo or active treatment was being administered;"	Low risk	Missing outcome data balanced in numbers across groups.	Unclear risk	The study protocol registered prospectively is not available
P220	Low risk	"For allocation of the participants to either a lateral solewedge group or an acupuncture group a computer-generated list of randomnumbers was used.:"	Low risk	"The allocation sequencewas concealed fromthe researcher enrolling and assessing participants in sequentially numbered, opaque, sealed and stapled envelopes."	High risk	open-label	High risk	"patients and the person who assessed pain and functional outcomes were not blinded about the intervention"	Low risk	ITT analysis	High risk	One or more reported primary outcomes were not pre-specified.
P221	Unclear risk	Not reported	Unclear risk	Not reported	Low risk	sham acupuncture	Low risk	"Both the patients and the rater were blind to the treatment allocation."	Low risk	MIssing outcome data balanced in numbers across intervention groups.	Unclear risk	The study protocol registered prospectively is not available
P223	Low risk	"Randomisation took into account the age, gender, and degree of disability due to neck pain using computer software."	Unclear risk	Not reported	Low risk	sham acupuncture	Low risk	"Patients, practitioners, and the assessor were blind to the treatments."	Low risk	ITT analysis	Unclear risk	The study protocol registered prospectively is not available
P224	Low risk	"randomly divided into two groups using a computer-generated randomisation sequence:"	Low risk	"The randomisation was concealed by the director of the anaesthesiology department."	Low risk	"The study was single blind because the patients were anaesthetised during the initial application of the EA intervention and the second application was performed just after awakening from anaesthesia."	Low risk	outcome was assessed by patients who were blinded	Low risk	MIssing outcome data balanced in numbers across intervention groups.	Unclear risk	The study protocol registered prospectively is not available
P228	Low risk	"The permuted block randomisation using sequentially numbered and sealed opaque envelopes27 was conducted by a researcher who was not involved in the data collection."	Low risk	"The permuted block randomisation using sequentially numbered and sealed opaque envelopes27 was conducted by a researcher who was not involved in the data collection."	High risk	open-label	Low risk	"The patients were reassessed after the treatment by the examiner, who was blind to the group allocation, using the same instruments as those used in the pretreatment assessment."	Low risk	No drop out	Unclear risk	The study protocol registered prospectively is not available
P23	Unclear risk	Not reported	Unclear risk	Not reported	High risk	Open-label	Unclear risk	Not reported	Low risk	MIssing outcome data balanced in numbers across intervention groups.	Unclear risk	The study protocol registered prospectively is not available
P230	Low risk	"The randomised allocation to the two study arms was performed using EpiDat V.3.1 software at the Research Unit of the Costa del Sol Hospital, Málaga following a 1:1 TAP/PAP scheme in blocks of six patients, stratified by physician."	Low risk	"the sequence of randomisation remained concealed until the conclusion of the study."	Low risk	sham acupressure	Low risk	"The patients were blinded to both interventions and the results were analysed by investigators blinded to the composition of the study groups."	Low risk	ITT analysis	Unclear risk	The study protocol registered prospectively is not available
P24	Unclear risk	Not reported	Unclear risk	Not reported	Low risk	sham acupuncture	Low risk	"The statistician was blinded with respect to patient management and the conduct of the trial."	Unclear risk	Insufficient reporting	Unclear risk	The study protocol registered prospectively is not available
P241	Low risk	"Central randomization used in this trial was performed by the China Academy of Chinese Medical Sciences (Beijing, China)."	Low risk	"Central randomization used in this trial was performed by the China Academy of Chinese Medical Sciences (Beijing, China)."	High risk	open-label	Low risk	"Assessors, who did not participate in the treatment and were blind to the allocation results, performed the outcome assessment."	Low risk	ITT analysis	Unclear risk	The study protocol registered prospectively is not available
P242	Low risk	"randomly divided into two groups of 21 though random number table."	Unclear risk	Not reported	Unclear risk	Not reported	Unclear risk	Not reported	Unclear risk	Insufficient reporting	Unclear risk	The study protocol registered prospectively is not available
P243	Low risk	"participants were randomized into one of two groups according to a random number table."	Unclear risk	Not reported	High risk	open-label	Low risk	"After 6 weeks of treatment, the single-blind researchers evaluated and recorded the severity of acne again using the GAGS score."	Low risk	ITT analysis	Unclear risk	The study protocol registered prospectively is not available
P252	Low risk	"The random allocation sequence was generatedby two different KM doctors using an Excel (ver. 2007) com-puter program in a four-sized block randomisation design"	Low risk	"and then placed in sequentially numbered, sealed opaqueenvelopes to maintain allocation concealment."	High risk	open-label	Low risk	"Due to thedesigned between-group difference in the moxibustion dura-tion time, only assessor blinding was possible. The separateoutcome assessor was not involved in moxibustion applica-tion."	Low risk	No drop out	Unclear risk	The study protocol registered prospectively is not available
P254	Low risk	"They were randomly divided into two groups, receiving either EA (EA group) or sham EA (SEA group) in a sequence that was generated by a computerised random number generator and"	Low risk	"and sealed in numbered opaque envelopes."	Low risk	sham acupuncture	Low risk	"In this study, the surgical team, anaesthesia team, patients and observers were blinded but the EA provider was not."	Low risk	Reasons for missing outcome data unlikely to be related to true outcome.	Unclear risk	The study protocol registered prospectively is not available
P256	Low risk	"Using a computer-based number-generating program, an independent researcher randomly allocated the patients to either of the two study groups following induction of anesthesia."	Unclear risk	Not reported	Unclear risk	"The surgeon, patients, and investigator collecting the data were all blinded to the study groups."	Low risk	"The surgeon, patients, and investigator collecting the data were all blinded to the study groups."	Low risk	No drop out	Unclear risk	The study protocol registered prospectively is not available
P259	Low risk	"Participants were randomized via a random number generator to either TA or SA groups using a block of 4 participants."	Low risk	"Patient allocation was kept in Table 1. Participant Demographics Variables TA SA p-Value Age yrs mean (SD) 47.5 (12.8) 44.8 (14.7) 0.39* Duration FM yrs mean (SD) 7.33 (6.59) 5.78 (6.23) 0.41* Clinical pain (SF MPQ Total) mean (SD) 16.6 (6.48) 17.9 (8.66) 0.57* Race 0.39** Caucasian 20 24 African American 1 2 Asian 1 0 Uncertain 0 2 *Independent samples t-test; **Chi square. TA, traditional acup…	Low risk	sham acupuncture	Low risk	"Both participants and assessors were blinded."	Unclear risk	Insufficient reporting	Unclear risk	The study protocol registered prospectively is not available
P260	Low risk	"Randomisation was conducted using sequentially numbered"	Low risk	"and sealed opaque envelopes, prepared in advance (randomisation ratio 2:1 for TGs and CGs, respectively)."	High risk	open-label	Low risk	"All assessments were carried out by trained psychiatrists who were blinded to the group allocation (κ=0.87)."	Low risk	Missing outcome data balanced in numbers across groups.	Unclear risk	The study protocol registered prospectively is not available
P261	Low risk	"The patients were randomly divided into two groups using a simple randomization (numbers by chance)."	Unclear risk	Not reported	High risk	open-label	Unclear risk	Not reported	Unclear risk	Insufficient reporting	Unclear risk	The study protocol registered prospectively is not available
P267	Low risk	"The computerized randomization scheme was designed by Medical Statistical Teaching and Research Section of Sun Yat-sen University. Using a 1 : 1 treatment ratio, there were 120 women assigned to each group."	Low risk	"The numbers of screening sequence were printed on the surface of envelop, while the group names were put inside."	Low risk	sham acupuncture	Unclear risk	Not reported	Low risk	ITT analysis	Unclear risk	The study protocol registered prospectively is not available
P269	Unclear risk	Not reported	Unclear risk	Not reported	High risk	open-label	High risk	"The assessors (Fu-Chun Chen and Hsing-Yi Hu) were not blinded to the assignment of participants."	Low risk	Missing outcome data balanced in numbers across groups.	Unclear risk	The study protocol registered prospectively is not available
P272	Unclear risk	Not reported	Unclear risk	Not reported	Low risk	sham acupuncture	Low risk	"The analysis of the questionnaire was conducted by independent investigators blinded to each participant’s group allocation."	Low risk	ITT analysis	High risk	One or more reported primary outcomes were not pre-specified.
P273	Low risk	"The randomization allocation sequence was generated by the study statistician from tables of random numbers for two equal arms (one-to-one), in blocks of eight, stratified by parity (primiparous or multiparous)."	Low risk	"Women were allocated to a group during the inclusion visit by a midwife with a degree in acupuncture from our university, when she opened the opaque, white, sealed, and consecutively numbered envelopes prepared in advance"	Low risk	sham acupuncture	Unclear risk	Not reported	Low risk	ITT analysis	Unclear risk	The study protocol registered prospectively is not available
P274	High risk	"Each patient was randomizedto one of the two groups according to their chart numbers.Patients with an odd chart number were randomized tothe control group and received topical 0.125% atropine eyedrops"	High risk	"Each patient was randomizedto one of the two groups according to their chart numbers.Patients with an odd chart number were randomized tothe control group and received topical 0.125% atropine eyedrops"	Unclear risk	Not reported	Low risk	"Technicians who performed examinations for BCVA, SE, IOP,AL, and ACD and the recorder were all blinded to the treat-ment group allocation."	High risk	Reasons for missing outcome data likely to be related to true outcome with imbalance in numbers.	Unclear risk	The study protocol registered prospectively is not available
P281	Low risk	"These patients were randomly divided into acupuncture group (n Z 15) and injection group (n Z 15) using a random allocation software."	Unclear risk	Not reported	High risk	"Another limitation was the nonblinding method of the study and we need further studies to blind both participant and outcome assessor."	High risk	"Another limitation was the nonblinding method of the study and we need further studies to blind both participant and outcome assessor."	Low risk	Missing outcome data balanced in numbers across groups.	Unclear risk	The study protocol registered prospectively is not available
P282	Low risk	"The principal investigator created a computergenerated, simple randomization table (1 :1) without stratification or blocking."	Low risk	"The study coordinator, located off-site, had exclusive access to the table of randomization in a password-protected database on a secure seπer and assigned each patient to either the acupuncture group or the control group when informed consent was obtained."	High risk	open-label	Low risk	"The treating physici값lS at each clinic were b파1deM to the subject randomization, and the patient was instructed not to discuss it with their physician or Volume 59, Number 5-6/May-June 2어4 clinic."	Low risk	ITT analysis and PP analysis were performed	Unclear risk	The study protocol registered prospectively is not available
P284	Low risk	"Random assignment was generated by using computer software."	Low risk	"Allocation concealment was ensured with letter codes that disguised patient names and groups."	Low risk	sham moxibustion	Low risk	"Two physicians blinded to treatment allocation performed the WOMAC assessments. If both knees were affected, the more severe knee was assessed."	Low risk	ITT analysis	Unclear risk	The study protocol registered prospectively is not available
P287	Low risk	"The 72 patients were randomly divided with SPSS 16.0 software (Chicago, IL, USA) into a treatment group (n=36) and a control group (n=36) according to random number table."	Unclear risk	Not reported	Unclear risk	Not reported	Unclear risk	Not reported	Low risk	MIssing outcome data balanced in numbers across intervention groups.	Unclear risk	The study protocol registered prospectively is not available
P288	Low risk	"According to chronological order in which patients were included, they were grouped using a random number table for treatment or control groups (n=21)."	Unclear risk	Not reported	Unclear risk	Not reported	Unclear risk	Not reported	Unclear risk	Insufficient reporting	Unclear risk	The study protocol registered prospectively is not available
P293	Low risk	"Random sequences for allocation were generated with a computer software package (SAS Version 9.1.3, SAS institute. Inc., Cary, NC) by an independent statistician."	Low risk	"Opaque, sealed envelopes containing serial numbers with a stratification code were used for allocation concealment, and the participants were assigned at the second visit by opening the envelopes in a sequential manner."	Unclear risk	Not reported	Unclear risk	"Outcome assessors were intended to be blinded in the study protocol, but outcome assessors were not blinded to the treatment actually, because they became to know about the patients’ allocation result from the different visit frequencies in moxibustion group and usual care group as the study went on."	Low risk	ITT analysis	Unclear risk	The study protocol registered prospectively is not available
P3	Unclear risk	Not reported	Unclear risk	Not reported	High risk	Open-label	High risk	outcomes (KOOS questionnaire and VAS) were assessed by patients who were not blinded	Unclear risk	The study did not address this outcome.	Low risk	The study protocol is available and all of the study's pre-specified primary outcomes that are of interest in the review have been reported in the pre-specified way.
P30	Unclear risk	Not reported	Unclear risk	Not reported	High risk	open-label	Unclear risk	Not reported	Unclear risk	The study did not address this outcome.	Unclear risk	The study protocol registered prospectively is not available
P308	Low risk	"The patients were assigned to 2 groups using a random list that was completed by using Microsoft Excel for Mac 2011 (Microsoft Corp, Redmond, Washington)."	Unclear risk	Not reported	Low risk	sham acupuncture	Low risk	"This prospective, randomized, patient-evaluator blinded"	Low risk	MIssing outcome data balanced in numbers across intervention groups.	High risk	One or more reported primary outcomes were not pre-specified.
P309	Low risk	"Patients were randomly allocated into 2 groups using a computer-generated randomized number table"	Unclear risk	Not reported	Low risk	"All the subjects involved were blinded regarding the study, and the doctor who observed the postoperative pain and other outcomes was also blinded to the study."	Low risk	"All the subjects involved were blinded regarding the study, and the doctor who observed the postoperative pain and other outcomes was also blinded to the study."	Low risk	MIssing outcome data balanced in numbers across intervention groups.	Unclear risk	The study protocol registered prospectively is not available
P310	Unclear risk	Not reported	Low risk	"each participant received an unmarked, sealed envelope containing a randomly generated allocation number)."	High risk	open-label	Unclear risk	Not reported	Low risk	MIssing outcome data balanced in numbers across intervention groups.	Unclear risk	The study protocol registered prospectively is not available
P313	Low risk	"Randomization numbers (in blocks of eight) were generated by an independent statistician using a computer system"	Low risk	"and were sealed in individual opaque envelopes."	Low risk	sham acupuncture	Low risk	"The participants and personnel involved in recruitment, assessment, data entry, and data analysis were blinded."	Low risk	ITT analysis	Low risk	The study protocol is available and all of the study's pre-specified primary outcomes that are of interest in the review have been reported in the pre-specified way.
P321	Low risk	"following simple randomization procedures (computerized random numbers)."	Unclear risk	Not reported	Low risk	sham acupuncture	Unclear risk	Not reported	Low risk	MIssing outcome data balanced in numbers across intervention groups.	Unclear risk	The study protocol registered prospectively is not available
P323	Unclear risk	Not reported	Unclear risk	Not reported	High risk	open-label	Unclear risk	Not reported	Low risk	Reasons for missing outcome data unlikely to be related to true outcome and missing outcome data balanced in numbers across groups.	Unclear risk	The study protocol registered prospectively is not available
P33	Low risk	"a computerized random number generator."	Low risk	"Opaque, sealed envelopes were numbered consecutively, and all the sealed envelopes were maintained by a researcher who was not involved in the treatment procedure or data analysis."	High risk	open-label	Low risk	"The outcome assessors and statisticians were blinded to the allocation"	Low risk	ITT analysis	Low risk	The study protocol is available and all of the study's pre-specified primary outcomes that are of interest in the review have been reported in the pre-specified way.
P334	Unclear risk	Not reported	Low risk	"Patients then were randomized (as each participant selected an envelope from closed 60 envelopes with written paper inside of either laser or sham laser group);"	Low risk	sham acupuncture	Unclear risk	Not reported	Unclear risk	Insufficient reporting	Unclear risk	The study protocol registered prospectively is not available
P335	Low risk	"A computer was used to generate random assignments and study ID numbers."	Unclear risk	Not reported	High risk	open-label	Low risk	"An independent acupuncturist who did not treat participants and a psychologist performed the assessments, and both were blinded to treatment assignment."	Low risk	ITT analysis	High risk	One or more reported primary outcomes were not pre-specified.
P336	Low risk	"A computer-generated list of random numbers was used,"	Low risk	"and the allocation sequence was concealed in sequentially numbered, sealed and opaque envelopes by a doctor who did not participate in group assignment, data collection or statistical analysis."	High risk	open-label	Low risk	"in this study, the data collection, processing and analysis were conducted by other doctors who did not participate in group assignment. What is more, the doctors who made the diagnosis of OAB and recruited the subjects did not also participate in group assignment, patients’ treatments, and data analysis."	Low risk	MIssing outcome data balanced in numbers across intervention groups.	Unclear risk	The study protocol registered prospectively is not available
P338	Low risk	"A complete random digital code was used, and patients were coded from 1 to 60 in the order of visit. According to the random digital code."	Unclear risk	Not reported	High risk	open-label	Unclear risk	Not reported	Low risk	No drop out	Unclear risk	The study protocol registered prospectively is not available
P345	Unclear risk	Not reported	Unclear risk	Not reported	Low risk	sham acupuncture	Low risk	the outcome was assessed by blinded participants	Low risk	No drop out	Unclear risk	The study protocol registered prospectively is not available
P348	Low risk	"According to a computer-generated randomization list, all 60 patients were randomly assigned to 2 study groups of 30 patients each as follows"	Unclear risk	Not reported	High risk	open-label	Unclear risk	Not reported	Unclear risk	Insufficient reporting	Unclear risk	The study protocol registered prospectively is not available
P351	Low risk	"The randomization procedure will be computerized and organized by the Research Center of Clinical Epidemiology affiliated to Peking University."	Low risk	"We used block randomization to make the random allocation sequence and prepared predetermined computer-made randomization opaque sealed envelopes."	Low risk	sham acupuncture	Low risk	"Patients and assessors are blinded about the acupuncture treatment administered."	Low risk	No drop out	Unclear risk	The study protocol registered prospectively is not available
P354	Unclear risk	Not reported	Unclear risk	Not reported	Low risk	sham acupuncture	Low risk	"This was a controlled, double-blind clinical study, in which the researchers and the volunteer patients were not aware of the group to which the volunteers belonged."	Low risk	No drop out	Unclear risk	The study protocol registered prospectively is not available
P357	Unclear risk	Not reported	Unclear risk	Not reported	Low risk	sham acupuncture	Low risk	"Research assistants blind to group allocation protocol analyzed questionnaires and data provided."	Unclear risk	Insufficient reporting	Unclear risk	The study protocol registered prospectively is not available
P359	Low risk	"Using computer-generated random numbers, 40 patients were randomly allocated to two groups"	Low risk	"Papers marked with the group allocation (EA or C) were placed in 40 numbered sealed opaque envelopes and an anaesthesia assistant gave the envelopes to the participants to assign them to a study group."	High risk	open-label	Unclear risk	Not reported	Low risk	No drop out	Unclear risk	The study protocol registered prospectively is not available
P368	Low risk	"The women were randomly divided into two groups (two parts, block random using sealed, sequentially) distributed envelopes to which the letters A and C had been allocated."	Low risk	"The women were randomly divided into two groups (two parts, block random using sealed, sequentially) distributed envelopes to which the letters A and C had been allocated."	High risk	open-label	Unclear risk	Not reported	Low risk	Missing outocme data balanced in numbers across groups with similar reasons for missing data.	Unclear risk	The study protocol registered prospectively is not available
P369	Unclear risk	Not reported	Unclear risk	Not reported	Low risk	sham acupuncture	Low risk	the outcome was assessed by blinded participants	Low risk	No drop out	Unclear risk	The study protocol registered prospectively is not available
P37	Low risk	"The random list was generated using the Statistical Package for the Social Sciences (SPSS)"	Low risk	"patients were randomly assigned to either a ‘de qi’ group or a ‘no de qi’ group in a 1:1 ratio using a centralised telephone randomisation procedure"	Unclear risk	"they were unaware of their group allocation, and were unable to observe the intervention provided by the acupuncturist"	Low risk	outcomes was assessed by patients who were blinded	Low risk	ITT analysis	Low risk	The study protocol is available and all of the study's pre-specified primary outcomes that are of interest in the review have been reported in the pre-specified way.
P370	Low risk	"The random number table was developed using the complete randomization by SPSS (version 18.0) software."	Unclear risk	Not reported	High risk	open-label	Low risk	"But this trial was blinded to the statistics personnel."	Low risk	ITT analysis	Unclear risk	The study protocol registered prospectively is not available
P371	Unclear risk	Not reported	Unclear risk	Not reported	High risk	open-label	High risk	outcomes were assessed by non-blinded participants	Low risk	No drop out	Unclear risk	The study protocol registered prospectively is not available
P374	Low risk	"Patients who met the protocol eligibility criteria were allocated into electroacupuncture or control group randomly, using a random number generator."	Unclear risk	Not reported	High risk	open-label	Unclear risk	Not reported	Low risk	Missing outcome data balanced in numbers across intervetnion groups.	Unclear risk	The study protocol registered prospectively is not available
P375	Low risk	"A stratified-block randomized controlled multicenter trial was designed for this study"	Unclear risk	Not reported	High risk	open-label	Low risk	"A third person performed blinded estimation and statistics of the curative effect."	Low risk	Missing outcome data balanced in numbers across intervetnion groups.	Unclear risk	The study protocol registered prospectively is not available
P38	Low risk	"through a clinical trial random allocation software"	Unclear risk	Not reported	Low risk	placebo acupressure	Low risk	outcomes was assessed by patients who were blinded	Low risk	MIssing outcome data balanced in numbers across intervention groups, with similar reasons for mising data across groups.	High risk	Not all of the study's pre-spectified primary outcomes have been reported.
P388	Low risk	"One of the personnel generated randomnumbers using the RANDfunction in Excel 2003."	Low risk	"The true and sham moxibustion group was assigned with different codes, respectively, and the codes of grouping changed constantly during the RCT.The personnel who recruited the participants were blinded with the group assignment and are only aware of the name and grouping code of each patient. True and sham moxa pillar packs were assigned with the corresponding grouping codes. The practitioners …	Low risk	sham moxibustion	Low risk	"The personnel responsible for the evaluation, recording, and statistical analysis were all blinded to the allocation."	Low risk	Missing outcome data balanced in numbers across intervetnion groups.	Unclear risk	The study protocol registered prospectively is not available
P395	Low risk	"Patients were randomly assigned two study groups using a random number table"	Unclear risk	Not reported	High risk	open-label	Unclear risk	Not reported	Unclear risk	Insufficient reporting	High risk	The study protocol registered prospectively is not available and not all of the study's pre-spectified primary outcomes in methods of manuscript are reported
P399	Unclear risk	Not reported	Unclear risk	Not reported	Low risk	sham acupuncture	Unclear risk	Not reported	Low risk	Missing outcome data balanced in numbers across intervention groups	Unclear risk	The study protocol registered prospectively is not available
P400	Low risk	"An envelope was filled with 120 leaflets (60 for the control group and 60 for the intervention group). After receiving approval from the pregnant woman, the acupuncturist asked a partnermidwife, a doctor, or a nursing assistant to randomly pick one of the leaflets from the aforementioned envelope, thus randomly assigning the pregnant woman to a group."	Low risk	"An envelope was filled with 120 leaflets (60 for the control group and 60 for the intervention group). After receiving approval from the pregnant woman, the acupuncturist asked a partnermidwife, a doctor, or a nursing assistant to randomly pick one of the leaflets from the aforementioned envelope, thus randomly assigning the pregnant woman to a group."	Low risk	sham acupuncture	Low risk	"group. Neither the midwife nor the pregnant woman was aware of the assigned group."	High risk	Reasons for missing outcome data likely to be related to true outcome with imbalance in numbers.	Unclear risk	The study protocol registered prospectively is not available
P402	Low risk	"Thirty patients were recruited for the first stage and divided randomly (using a random number table) and equally into two experimental groups"	Unclear risk	Not reported	Unclear risk	Not reported	Unclear risk	Not reported	Low risk	Missing outcome data balanced in numbers across intervention groups	Unclear risk	The study protocol registered prospectively is not available
P403	Low risk	"All subjects were randomized into the acupuncture group and artificial tear group according to a permuted block method in a 1: 1 ratio."	Unclear risk	Not reported	High risk	open-label	Unclear risk	Not reported	Low risk	Missing outcome data balanced in numbers across intervention groups	Unclear risk	The study protocol registered prospectively is not available
P408	Low risk	Subjects were randomly selected and divided into two groups by randomly numbered tables.	Unclear risk	Not reported	High risk	Control group was no treatment.	Low risk	"Evaluators and statisticians were blinded throughout the study period."	Low risk	MIssing outcome data balanced in numbers across intervention groups.	Unclear risk	The study protocol registered prospectively is not available
P415	Low risk	"Block randomization (every 10 patients; http://www.randomization. com) was performed prior to study initiation."	Unclear risk	Not reported	Low risk	sham acupuncture	Low risk	"Postoperative pain was assessed by a blinded evaluator using the CHEOPS (Children’s Hospital of Eastern Ontario Pain Scale) pain scale."	Low risk	Missing outcome data balanced in numbers across intervention groups	Unclear risk	The study protocol registered prospectively is not available
P416	Low risk	"We used computer-generated randomisation with variable block sizes of between two and six. Within each block, a 1:1 ratio allocated children to receive acupuncture plus usual care or usual care only."	Low risk	"The anaesthetist carried out the randomisation by drawing envelopes with consecutive numbers."	Low risk	"The surgery drape covered the needles (if any) perioperatively. No matter whether the child had received acupuncture or not, the anaesthetists fixed adhesive tape on the acupuncture points after needle removal. Thus, we blinded children, parents and personnel in contact with parents and children postoperatively, such as surgeons, care providers and the investigator/ outcome assessor."	Low risk	"The surgery drape covered the needles (if any) perioperatively. No matter whether the child had received acupuncture or not, the anaesthetists fixed adhesive tape on the acupuncture points after needle removal. Thus, we blinded children, parents and personnel in contact with parents and children postoperatively, such as surgeons, care providers and the investigator/ outcome assessor."	Low risk	No drop out	High risk	Not all of the study's pre-spectified primary outcomes have been reported.
P417	Low risk	"The list of treatment allocations were produced centrally by computer- generated random numbers and the randomization sequence was stratified by participating centres."	Low risk	"The article revealing the treatment allocation was placed in sequentially numbered, sealed opaque envelopes."	High risk	open-label	Unclear risk	Not reported	Low risk	ITT analysis	Low risk	The study protocol is available and all of the study's pre-specified primary outcomes that are of interest in the review have been reported in the pre-specified way.
P419	Unclear risk	Not reported	Unclear risk	Not reported	High risk	open-label	Unclear risk	Not reported	Unclear risk	Insufficient reporting	Unclear risk	The study protocol registered prospectively is not available
P422	Low risk	"Participants were randomized 1 : 1 to the CAIP-based or placebo conditions using computergenerated random numbers."	Unclear risk	Not reported	Low risk	"All personnel, except the statistician and acupuncturist,were blinded to participant assignment."	Low risk	"All personnel, except the statistician and acupuncturist,were blinded to participant assignment."	Low risk	Missing outcome data balanced in munbers acuross intervention groups	Unclear risk	The study protocol registered prospectively is not available
P423	Unclear risk	Not reported	Unclear risk	Not reported	Low risk	sham acupuncture	Low risk	"The patients were asked about the intensity of their pain at hours 1, 2, 3, 4, 5, and 6 after surgery by a blind observer, based on 10 criteria visual analog scale"	Low risk	No drop out	Unclear risk	The study protocol registered prospectively is not available
P428	Low risk	"and were randomized to acupuncture or sham acupuncture group using a computer-generated, random block design."	Unclear risk	Not reported	Low risk	sham acupuncture	Low risk	outcomes were assessed by blinded participants	Low risk	Missing outcome data balanced in munbers acuross intervention groups	Unclear risk	The study protocol registered prospectively is not available
P430	Unclear risk	Not reported	Unclear risk	Not reported	High risk	open-label	Unclear risk	Not reported	Unclear risk	Insufficient reporting	Unclear risk	The study protocol registered prospectively is not available
P431	Unclear risk	Not reported	Unclear risk	Not reported	High risk	open-label	Unclear risk	Not reported	Low risk	No drop out	Unclear risk	The study protocol registered prospectively is not available
P435	Low risk	"Patients were randomised by the simple randomisation method of flipping a coin (heads: acupuncture; tails: clonazepam)."	Unclear risk	Not reported	High risk	open-label	Unclear risk	Not reported	Low risk	No drop out	Unclear risk	The study protocol registered prospectively is not available
P436	Low risk	"using computer-generated simple randomization."	Unclear risk	Not reported	Low risk	sham acupuncture	Low risk	"however, the data collector was blinded regarding group assignment"	Low risk	ITT analysis and PP analysis were performed	Unclear risk	The study protocol registered prospectively is not available
P439	Low risk	"The randomization sequence was computer-generated, and randomization was performed in blocks of randomly varying sizes and was stratified according to participating hospital."	Unclear risk	Not reported	Low risk	sham acupuncture	Low risk	"All clinical end points were assessed in a blinded fashion."	Low risk	ITT analysis	High risk	One or more reported primary outcomes were not pre-specified.
P444	Low risk	"Computerized randomization was performed by an outside researcher who was not in direct contact with the participants."	Unclear risk	Not reported	High risk	open-label	Low risk	"eliminate detection or observation bias [34], the assessor was blinded to the group allocation."	Low risk	ITT analysis	Low risk	The study protocol is available and all of the study's pre-specified primary outcomes that are of interest in the review have been reported in the pre-specified way.
P446	Low risk	"After enrolment the 50 women were randomised 1:1 to the EA group or the sham EA (SEA) group using a computer-generated random block design."	Unclear risk	Not reported	Low risk	sham acupuncture	Unclear risk	Not reported	Low risk	Missing outcome data balanced in numbers across intervention groups	Unclear risk	The study protocol registered prospectively is not available
P448	Low risk	"An independent statistician used a computer programme torandomly generate numbers'	Low risk	"information regarding theallocation and provided opaque, sealed envelopes to theresearcher.Patients'"	High risk	open-label	Unclear risk	Not reported	Low risk	Missing outcome data balanced in numbers across intervention groups	Unclear risk	The study protocol registered prospectively is not available
P450	Low risk	"An independent researcher prepared a computergenerated sequence of random numbers and processed the randomization."	Low risk	"The opaque sealed envelopes were stored in a locked cabinet, and each block of envelopes (up to eight) was hand out to let the next eligible participant pick an envelope from the block"	Low risk	sham acupuncture	Low risk	"independent assistants in charge of data entry or assessment were blinded to the treatment allocation."	Low risk	ITT analysis	Unclear risk	The study protocol registered prospectively is not available
P453	Low risk	"Participants recruited through advertisements in hospitals and schools were randomized by stochastic systems in computer"	Unclear risk	Not reported	Low risk	sham acupuncture	Unclear risk	Not reported	Low risk	ITT analysis	Unclear risk	The study protocol registered prospectively is not available
P455	Low risk	"Randomization numbers were prepared by an independent statistician using a computer-generated random assignment procedure."	Low risk	"The results of the randomization allocation process were kept in opaque sealed envelopes,"	Low risk	sham acupuncture	Low risk	"trial data were analyzed by an independent statistician who was blinded to the participants’ allocation."	Low risk	ITT analysis	Low risk	The study protocol is available and all of the study's pre-specified primary outcomes that are of interest in the review have been reported in the pre-specified way.
P456	Low risk	"The patients who met the eligibility criteria were randomly assigned to two groups according to random number table in a ratio of 1:1."	Unclear risk	Not reported	High risk	Open-label	Low risk	"In addition, outcome measures were assessed by a trained physiatrician at baseline and at the completion of 3 months of intervention. The physiatrician was unaware of group assignments."	Low risk	No drop out	Unclear risk	The study protocol registered prospectively is not available
P457	Low risk	"To randomize the patients, 40 papers were numbered 1 to 40, and the first 20 papers were placed individually in a red sealed envelope; the remaining 20 were placed individually in a blue sealed envelope. Each female participant was instructed to select a red sealed envelope, and each male participant was asked to select a blue one. Upon opening the envelopes, based on the number (odd numbers for…	Low risk	"To randomize the patients, 40 papers were numbered 1 to 40, and the first 20 papers were placed individually in a red sealed envelope; the remaining 20 were placed individually in a blue sealed envelope. Each female participant was instructed to select a red sealed envelope, and each male participant was asked to select a blue one. Upon opening the envelopes, based on the number (odd numbers for…	Low risk	sham acupuncture	Low risk	"To maintain the triple-blind design, a professional acupuncturist applied acupuncture, and a second investigator who was an endodontist performed the endodontic procedure. At the end of the investigation, all findings were coded before conducting statistical analysis."	Low risk	No drop out	Unclear risk	The study protocol registered prospectively is not available
P471	Unclear risk	Not reported	Unclear risk	Not reported	Low risk	sham acupuncture	Unclear risk	Not reported	Low risk	No drop out	Unclear risk	The study protocol registered prospectively is not available
P472	Low risk	""Randomization was performed by an independent statistician through generating allocation numbers based on a random number creation system."	Unclear risk	Not reported	High risk	open-label	High risk	outcomes were assessed by non-blinded participants	Unclear risk	Insufficient reporting	Unclear risk	The study protocol registered prospectively is not available
P476	Unclear risk	Not reported	Unclear risk	Not reported	High risk	open-label	Unclear risk	Not reported	Low risk	No drop out	Unclear risk	The study protocol registered prospectively is not available
P477	Unclear risk	Not reported	Unclear risk	Not reported	High risk	open-label	Unclear risk	Not reported	Unclear risk	Insufficient reporting	Unclear risk	The study protocol registered prospectively is not available
P480	Unclear risk	Not reported	Unclear risk	Not reported	High risk	open-label	Unclear risk	Not reported	Unclear risk	Insufficient reporting	Unclear risk	The study protocol registered prospectively is not available
P482	Low risk	"Adopting the SNOSE (sequentially numbered, opaque sealed envelopes) method [18], simple concealed randomization was carried out to eliminating possible selection bias"	Low risk	"Adopting the SNOSE (sequentially numbered, opaque sealed envelopes) method [18], simple concealed randomization was carried out to eliminating possible selection bias"	High risk	open-label	High risk	outcomes were assessed by non-blinded participants	Low risk	Missing outcome data balanced in numbers across intervention groups	High risk	Not all of the study's pre-spectified primary outcomes have been reported.
P483	Low risk	"An investigator who was not involved in acupuncture procedures and data analyses was responsible for the generation of a random number table"	Unclear risk	Not reported	Low risk	sham acupuncture	Unclear risk	Not reported	Low risk	Missing outcome data balanced in numbers across intervention groups	Unclear risk	The study protocol registered prospectively is not available
P489	Low risk	"The randomization list was generated using a computer program."	Low risk	"The allocation process was accomplished by placing the allocation cards in individual sealed envelopes to preserve concealment. The envelopes were then numbered and given to the participants after they had successfully completed all baseline assessments."	High risk	open-label	Unclear risk	Not reported	Low risk	ITT analysis	High risk	Not all of the study's pre-spectified primary outcomes have been reported.
P49	Low risk	"The sequence generation process was based on a computer-generated random number table using Microsoft Excel"	Low risk	"Allocation concealment was achieved using opaque sealed envelopes containing information of the assignments."	Low risk	sham laser acupuncture	Low risk	"The physician and assessors were blinded to laser instrument and group assignments until the data were analyzed"	Low risk	MIssing outcome data balanced in numbers across intervention groups, with similar reasons for mising data across groups.	Unclear risk	The study protocol registered prospectively is not available
P491	Unclear risk	Not reported	Unclear risk	Not reported	Low risk	sham acupuncture	Unclear risk	Not reported	Unclear risk	Insufficient reporting	Unclear risk	The study protocol registered prospectively is not available
P493	Unclear risk	Not reported	Unclear risk	Not reported	High risk	open-label	Low risk	"The same blinded examiner performed muscle (medial and lateral pterygoid, masseter, and temporal muscle) and joint (retrodiscal and lateral pole of the condyle) assessment,"	Low risk	Missing outcome data balancd in numbers across intervention groups	Unclear risk	The study protocol registered prospectively is not available
P503	Low risk	"The post-menopausal women were randomly distributed into two groups using computer generated random numbers."	Low risk	"Allocation was concealed in sequentially numbered opaque envelopes."	High risk	open-label	Low risk	"Weight and height were measured for each post-menopausal woman wearing light clothes and without shoes. Then, BMI was calculated by dividing weight (kg) by height squared (m2). The same therapist blinded to the group assignment measured the waist and hip circumferences. The therapist measured the waist circumference from the narrowest point between the lower border of the rib cage and the iliac …	Unclear risk	Insufficient reporting	Unclear risk	The study protocol registered prospectively is not available
P504	Low risk	"We used a random number table and the numbers generated were written on individual cards"	Low risk	"and enclosed sequentially in envelopes. Then, the order of each generated number was written on the envelopes and assigned to each eligible patient in order."	High risk	open-label	Unclear risk	Not reported	Low risk	Missing outcome data balancd in numbers across intervention groups	High risk	Not all of the study's pre-spectified primary outcomes have been reported.
P506	Low risk	"For randomization, we used a block randomization list (nonstratified, with the same block lengths, generated by a computer) sequentially."	Unclear risk	Not reported	High risk	open-label	High risk	outcomes were assessed by non-blinded participants	Low risk	No drop out	Unclear risk	The study protocol registered prospectively is not available
P507	High risk	"by simple randomization using their hospital admission code."	Unclear risk	Not reported	Low risk	sham acupuncture	Unclear risk	Not reported	Low risk	Missing outcome data balancd in numbers across intervention groups	Unclear risk	The study protocol registered prospectively is not available
P508	Unclear risk	Not reported	Low risk	"Newborns were randomly allocated to the groups according to a blank envelope containing a card indicating one of Original paper 446 Abbasoglu A, et al. Acupunct Med 2015;33:445–450. doi:10.1136/acupmed-2015-010765 Downloaded from http://aim.bmj.com/ on February 19, 2018 - Published by group.bmj.com two groups; the envelope was opened after the newborns came for neonatal screening."	High risk	open-label	Low risk	"Each baby’s behaviour was scored using the Neonatal Infant Pain Scale (NIPS), assessed blinded to group."	Low risk	No drop out	Unclear risk	The study protocol registered prospectively is not available
P510	Unclear risk	Not reported	Unclear risk	Not reported	High risk	open-label	Unclear risk	Not reported	Low risk	No drop out	Unclear risk	The study protocol registered prospectively is not available
P52	Low risk	"A sequence number, seed number, center number, and allocation result were generated for each participant using the PEMS version 3.1 software."	Low risk	"Sealed consecutively numbered envelopes were then used for allocation"	Unclear risk	"Participants were told that ‘This study is to evaluate the therapeutic effects of augmented acupuncture formula for treating depressive symptoms and sleep quality. You will either received standard or augmented acupuncture formula depending on randomization’. Participants in the different groups were in separate rooms during acupuncture treatment to avoid discussing their treatments, which could…	Low risk	"The assessment of depression and insomnia symptoms using the HAMD and PSQI were performed by independent research assistants, who were blinded to group allocation and trial protocol."	Low risk	MIssing outcome data balanced in numbers across intervention groups, with similar reasons for mising data across groups.	High risk	Not all of the study's pre-spectified primary outcomes have been reported.
P520	Low risk	"a 1:1 ratio using a permutated-block randomization with block sizes of 6. A member of the research team"	Low risk	"the research team opened a sequentially numbered, sealed, opaque envelope containing the allocation before the first treatment session."	High risk	open-label	Low risk	"To allow treatment concealment for the clinical staff, newborns in both groups spent the same amount of time in the treatment room without support from nursing or medical staff."	Low risk	ITT analysis and PP analysis were performed	Unclear risk	The study protocol registered prospectively is not available
P523	Unclear risk	Not reported	Low risk	"The external investigator prepared a series of sealed, sequentially numbered envelopes containing the treatment assignments.When a participant fulfilled the inclusion criteria, the study investigator opened the lowest numbered envelope to reveal the group allocation."	Low risk	sham acupuncture	Low risk	"Blinding was achieved for both the investigator and the participant, without revealing either the laser acupuncture or the placebo acupuncture treatment."	Low risk	ITT analysis (full analysis set) and PP analysis were performed	Low risk	The study protocol is available and all of the study's pre-specified primary outcomes that are of interest in the review have been reported in the pre-specified way.
P527	Low risk	"Following enrollment, research associates randomized subjects into 2 groups using a random number generator via block randomization (blocks of 4):"	Unclear risk	Not reported	High risk	open-label	High risk	"Unblinded research associates measured pain scores for both groups before any treatment and again for both groups 15 minutes after the initial pain score while they waited in the clinic."	Low risk	ITT analysis	Low risk	The study protocol is available and all of the study's pre-specified primary outcomes that are of interest in the review have been reported in the pre-specified way.
P528	Unclear risk	Not reported	Unclear risk	Not reported	High risk	open-label	Unclear risk	Not reported	Unclear risk	Insufficient reporting	Unclear risk	The study protocol registered prospectively is not available
P53	Low risk	"a random number table was generated to divide the participants into two groups in a ratio of 1:1 using the statistical software SPSS20.0"	Low risk	"Randomization numbers were sealed in opaque envelopes, with patients' screening sequence numbers printed outside."	Low risk	sham acupuncture	Low risk	"This is a patient-assessor-blinded"	Low risk	ITT analysis	High risk	Not all of the study's pre-spectified primary outcomes have been reported.
P531	Low risk	"The allocation of treatment was generated using a computer random schedule at the start of the study"	Low risk	"and assignment was concealed by placement in consecutively numbered, opaque, sealed envelopes drawn in consecutive order by the midwife, who was unaware which agent was allocated until the envelope was opened."	Low risk	sham acupuncture	Low risk	"The investigators and participant were blind to allocation, but blinding of the midwife administering the treatment was not possible due to the differences in treatments used."	Low risk	ITT analysis	Unclear risk	The study protocol registered prospectively is not available
P534	Low risk	"One hundred and twenty patients were divided using a simple random number table into two equal groups, an EA group (n = 60) and a medication group (n = 60)."	Low risk	"That is, using sealed randomized envelopes with computerized serial numbers, the patients enrolled were randomly allocated to either the EA or the medication group"	High risk	open-label	Low risk	"The researcher performing outcome assessments and statistical analysis of the study data was blinded to the group allocation"	Low risk	Missing outcome data balancd in numbers across intervention groups	Unclear risk	The study protocol registered prospectively is not available
P535	Low risk	"Patients were randomized using a random number table."	Unclear risk	Not reported	High risk	open-label	Unclear risk	Not reported	Low risk	Missing outcome data balancd in numbers across intervention groups	Unclear risk	The study protocol registered prospectively is not available
P543	Low risk	"Random number sequence was computationally generated by clinical researcher using the SPSS 16.0 software."	Low risk	"Each random number was carefully concealed by the clinical researcher in an sequentially numbered opaque envelope which was not permitted for acupuncturist to unfold until eligible patients were included in this trial with written informed consent."	High risk	open-label	High risk	outcomes were assessed by non-blinded participants	Low risk	Missing outcome data balancd in numbers across intervention groups	Low risk	The study protocol is available and all of the study's pre-specified primary outcomes that are of interest in the review have been reported in the pre-specified way.
P546	Low risk	"Patients included in the study were divided into two groups by drawing of dice in a randomization…"	Unclear risk	Not reported	High risk	Open-label	Unclear risk	Not reported	Low risk	MIssing outcome data balanced in numbers across intervention groups, with similar reasons for mising data across groups.	High risk	The study protocol registered prospectively is not available and not all of the study's pre-spectified primary outcomes in methods of manuscript are reported
P552	Low risk	Participants were randomly allocated to true or sham ACP (stimulated non-acupuncture points) groups according to a computer-generated list of random numbers.	Unclear risk	Not reported	Low risk	"The patients were blind to their treatment group."	Unclear risk	Not reported	Low risk	All drop outs were specified and missing data have been imputed using appropriate methods.	Unclear risk	The study protocol registered prospectively is not available
P555	Low risk	"The randomization sequence was generated using the Statistical Package for the Social Sciences, version 19.00 (SPSS Inc., Chicago IL)."	Unclear risk	Not reported	Unclear risk	both groups were allocataed to electro-acupuncture	Low risk	"All the participating patients were evaluated before and after intervention by the same experienced physician (Dr. Liu Shimin), who was blinded for the treatment assignment."	Low risk	Missing outcome data balancd in numbers across intervention groups and reasons for missing outocme data unlikely to be related to true outcome	Unclear risk	The study protocol registered prospectively is not available
P558	Low risk	"A researcher with no other role in the study generated the computer randomization schedule (Excel 2004 [MIcrosoft]) with equal allocation and random block sizes of 8 and 12, stratified by acupuncturist."	Low risk	" He then created a password protected electronic Excel spreadsheet containing the concealed allocation schedule. When a participant enrolled, a research assistant (K.N.) activated a randomization function built in to the spreadsheet to reveal the next allocation. She informed the acupuncturist of treatment allocation by disclosing the list of points to be used bia mobile text, e-mail, or fax. Ac…	Low risk	"Participants, outcome assesors, and investingators were blinded to treatment allocation;"	Low risk	"Participants, outcome assessors, and investigators were blinded to treatment allocation;"	Low risk	ITT analysis	Low risk	The study protocol is available and all of the study's pre-specified primary outcomes that are of interest in the review have been reported in the pre-specified way.
P559	Unclear risk	Not reported	Unclear risk	Not reported	High risk	Open-label	Unclear risk	Not reported	Low risk	No drop out	Unclear risk	The study protocol registered prospectively is not available
P561	Low risk	"Patients were randomised (by HZ) to one of two parallel groups using a random number table."	Unclear risk	Not reported	High risk	Open-label	High risk	outcomes (VAS) were assessed by patients who were not blinded	Low risk	ITT analysis	Low risk	The study protocol is available and all of the study's pre-specified primary outcomes that are of interest in the review have been reported in the pre-specified way.
P562	Low risk	"The random number table was generated by a computer and saved in sealed envelope."	Low risk	"The random number table was generated by a computer and saved in sealed envelope."	High risk	Open-label	Unclear risk	Not reported	Low risk	MIssing outcome data balanced in numbers across intervention groups, with similar reasons for mising data across groups.	Unclear risk	The study protocol registered prospectively is not available
P565	Low risk	"The randomisation was performed from a list of random numbers from the Geigy Scientific Tables, with even and odd numbers indicating moxibustion or not."	Low risk	"The randomisation result was pre-packed in a sealed, non-transparent envelope and was drawn when the woman gave informed consent."	High risk	open-label	Unclear risk	Not reported	Low risk	ITT analysis	Unclear risk	The study protocol registered prospectively is not available
P567	Low risk	"Randomization was performed using a computerized program (GraphPad QuickCals) by a statistician who was not involved in the implementation phase of the study."	Low risk	"The group assignment was kept in sealed opaque envelopes which were opened just before the acupuncture procedure."	High risk	open-label	Unclear risk	Not reported	Low risk	Reasons for missing outcome data unlikely to be related to true outcome	Low risk	The study protocol is available and all of the study's pre-specified primary outcomes that are of interest in the review have been reported in the pre-specified way.
P57	Low risk	"Subjects were randomised into two groups (EA group and control group) using a computer-generated randomisation list."	Unclear risk	Not reported	Low risk	"Double blinding was ensured by starting EA after patients were induced under general anaesthesia"	Low risk	"the assessors did not know if the patient received EA or not. The anaesthetist was not involved in the assessment of the patients"	Low risk	No drop out	Unclear risk	The study protocol registered prospectively is not available
P570	Unclear risk	Not reported	Low risk	"The randomisation sequence was generated and administered at an independent clinical trials unit (Marbella, Spain) to ensure that the allocation was concealed."	Low risk	sham-controlled	Low risk	"Given the nature of the interventions conducted, the healthcare staff involved were not blind to allocation, but all of the evaluations were recorded by research nurses who were blind to the treatment groups."	Low risk	All drop outs were specified and missing data have been imputed using appropriate methods.	Unclear risk	The study protocol registered prospectively is not available
P579	Low risk	"The 30 patients who met the inclusion and exclusion criteria were equally allocated to the experimental and control groups using random numbers."	Unclear risk	Not reported	High risk	open-label	Unclear risk	Not reported	Low risk	No drop out	Unclear risk	The study protocol registered prospectively is not available
P58	Low risk	"The group allocation list was generated by using SPSS 20.0 for IBM"	Low risk	"Each participant was assigned to an order number and received an envelope with their name on it"	Low risk	sham acupuncture	Low risk	"Participants or other relevant researchers were kept blinded to the group allocation"	Low risk	MIssing outcome data balanced in numbers across intervention groups.	High risk	Not all of the study's pre-spectified primary outcomes have been reported.
P585	Low risk	Patient random allocation lists were generated centrally by a statistician before study initiation using a Microsoft Excel function	Low risk	Patients were allocated to the acupuncture or control arm at a 1:1 allocation ratio via a Web-based service that communicated allocation only after patient recruitment.	High risk	Participants received either acupuncture plus enhanced self-care (acupuncture arm) or enhanced self-care (control arm).	Unclear risk	Not reported	Low risk	All drop outs were specified and missing data have been imputed using appropriate methods.	High risk	One or more reported primary outcomes were not pre-specified.
P586	Low risk	Randomization sequences were prepared at Wake Forest	Unclear risk	Not reported	High risk	Open-label	Unclear risk	Not reported	Low risk	Reasons for missing outcome data unlikely to be related to true outcome.	Low risk	The study protocol is available and all of the study's pre-specified primary outcomes that are of interest in the review have been reported in the pre-specified way.
P587	Unclear risk	Not reported	Unclear risk	Not reported	Low risk	We utilized a previously validated sham procedure in which a sharp, round toothpick in a guide tube was placed on the sham point and tapped on the skin	Unclear risk	Not reported	Low risk	No drop out	Low risk	The study protocol is available and all of the study's pre-specified primary outcomes that are of interest in the review have been reported in the pre-specified way.
P588	Unclear risk	Not reported	Low risk	assignments provided in sequentially numbered opaque sealed envelopes.	High risk	Veterans with GulfWar Illness were randomized to either (1) acupuncture treatment twice per week for 6 months or (2) the wait-list comparison group consisting of usual care from baseline for 2 months, followed by weekly treatments for 4 months.	Low risk	"Outcomes were assessed with the assistance of a blinded study staff member at baseline, 2, 4, and 6 months."	Low risk	All drop outs were specified and missing data have been imputed using appropriate methods.	Low risk	The study protocol is available and all of the study's pre-specified primary outcomes that are of interest in the review have been reported in the pre-specified way.
P589	Unclear risk	Not reported	Unclear risk	Not reported	High risk	Open-label	Unclear risk	Not reported	Low risk	No drop out	Unclear risk	The study protocol registered prospectively is not available
P593	Low risk	The distribution of the participants in each group was alsoknown to the main researcher, having been completed according toa random sequence of codes generated by a random generator pro-gram (Numbers®) which produced a list of values (0 = acupunctureon sham points (SA); 1 = true acupuncture (TA)).	Unclear risk	Not reported	Low risk	sham-controlled	High risk	"The distribution of the participants in each group was also known to the main researcher…"	Low risk	MIssing outcome data balanced in numbers across intervention groups.	Unclear risk	The study protocol registered prospectively is not available
P594	Low risk	EA group (𝑛 = 46) or a sham group (𝑛 = 46) using a randomization sequence based on a table of randomly generated numbers.	Low risk	To conceal the allocation, randomization was carried out using sequentially numbered, opaque, sealed envelopes.	Low risk	In the sham group, the same acupuncture needles that were used in the EA group were placed at similar acupoints andwere secured by adhesive tape without penetrating the skin . The electrodes were also connected but no electronic current was applied.	Unclear risk	Not reported	Low risk	No drop out	Unclear risk	The study protocol registered prospectively is not available
P60	Low risk	"The randomization sequence was generated using the Statistical Package for the Social Sciences (SPSS, Inc., Chicago, IL, USA) by an independent statistician."	Low risk	"The enrolled researchers, practitioner, and outcome assessors were blinded to the random allocation sequence using sequentially numbered, sealed, opaque envelopes until the trial completion."	Low risk	sham bee venom acupuncture	Low risk	"The outcome assessors remained blinded to the patients’ treatment allocation until the end of the trial"	Low risk	ITT analysis	Unclear risk	The study protocol registered prospectively is not available
P601	Unclear risk	Not reported	Unclear risk	Not reported	Low risk	"All patients were blinded to the treatment assignments during the period of study and the assessor was blinded to patients’ information, including their names and the results from the measurements."	Low risk	"All patients were blinded to the treatment assignments during the period of study and the assessor was blinded to patients’ information, including their names and the results from the measurements."	Unclear risk	The study did not address this outcome.	High risk	Not all of the study's pre-spectified primary outcomes have been reported.
P602	Low risk	patients were randomly assigned computer-generated numbers and, then, divided into an acupuncture group and a manipulation group.	Unclear risk	Not reported	High risk	Patients in the manipulation group received radial bone adjustment to reverse positional fault and relieve the biceps brachii muscle tension.	Unclear risk	Not reported	Low risk	All drop outs were specified and missing data have been imputed using appropriate methods.	Unclear risk	The study protocol registered prospectively is not available
P603	Unclear risk	Not reported	Unclear risk	Not reported	High risk	Patients in the study group received laser acupuncture at a frequency of two sessions per week for three successive months, in addition to conventional physiotherapy program, while the control group received only physiotherapy	Unclear risk	Not reported	Low risk	No drop out	Unclear risk	The study protocol registered prospectively is not available
P607	Unclear risk	Not reported	Unclear risk	Not reported	Unclear risk	It is not certain whether the participants were blinded	Unclear risk	Not reported	Low risk	All drop outs were specified and missing data have been imputed using appropriate methods.	Unclear risk	The study protocol registered prospectively is not available
P608	Low risk	Randomization was carried out with the aid of com-puterized table of random numbers created by a MicrosoftExcel spreadsheet.	Low risk	The randomization result was kept in sealed, opaqueenvelopes to ensure selection concealment.	High risk	Open-label	Low risk	"Evaluations of AG participants were performed beforeand after 5 weeks of intervention, by a previously trainedresearcher who was blinded to treatment or control group allocation. Evaluations in the CG were performed at enroll-ment and after a 5 week interval without any treatment, by apreviously trained researcher who was blinded to treatmentor control group allocation."	Low risk	All drop outs were specified and missing data have been imputed using appropriate methods.	High risk	One or more reported primary outcomes were not pre-specified.
P613	Low risk	The randomisation procedure was carried out by means of a prestudy randomisation list. Block randomisation was used where each group contained five positions for each treatment	Unclear risk	Not reported	High risk	Open-label	Unclear risk	Not reported	Low risk	MIssing outcome data balanced in numbers across intervention groups and all drop outs were specified.	High risk	Not all of the study's pre-spectified primary outcomes have been reported.
P615	Low risk	We used the Random Allocation Software random block sizes option and did not prespecify the block size range	Low risk	We used a sequentially numbered procedure with opaque sealed envelopes to conceal the random sequence.	High risk	Open-label	Unclear risk	Not reported	Low risk	ITT analysis	Low risk	The study protocol is available and all of the study's pre-specified primary outcomes that are of interest in the review have been reported in the pre-specified way.
P623	Unclear risk	Not reported	Unclear risk	Not reported	Low risk	"In the study group, an acupuncture needle was intraoperatively applied to the P6 acupuncture point for 20 min."	Unclear risk	Not reported	Low risk	No drop out	Unclear risk	The study protocol registered prospectively is not available
P627	Low risk	Eligible subjects were randomly assigned to either the active SPG acupuncture group (AA group) or the sham-SPG acupuncture group (SA group) according to a computer-generated random allocation sequence	Low risk	By an experienced acupuncture practitioner who was provided with the randomization sequence in a sealed envelope.	Low risk	In the case of subjects in the SA group, the needle was inserted at the selected acupuncture site to a depth of only 2–3 cm, and the procedure of rotating, twirling and thrusting the needle was repeated, in order to blind the subject to the sham treatment.	Unclear risk	Not reported	Low risk	No drop out	Unclear risk	The study protocol registered prospectively is not available
P628	Low risk	Randomization was computer-generated by independent research staff using software	Low risk	generated list of random numbers was placed into sequentially numbered, opaque, sealed envelopes.	High risk	Patients in the control group only received conventional stroke rehabilitation care	Low risk	"All of the allopathic medical staff, rehabilitation therapists, outcome assessors, and data analysts were blinded to group assignments."	Low risk	All drop outs were specified and missing data have been imputed using appropriate methods.	High risk	Not all of the study's pre-spectified primary outcomes have been reported.
P633	Low risk	"The random allocation sequence was generated by the Institute of Medical Biometry and Informatics with SAS version 9.1 (PROC PLAN)."	Low risk	"Treatment group allocation was performed using sealed and consecutively numbered opaque envelopes produced by the Institute of Medical Biometry and Informatics."	Low risk	sham-controlled	Unclear risk	Not reported	Low risk	No drop out	Low risk	The study protocol is available and all of the study's pre-specified primary outcomes that are of interest in the review have been reported in the pre-specified way.
P635	Unclear risk	Not reported	Unclear risk	Not reported	High risk	Open-label	Unclear risk	Not reported	Low risk	No drop out	Unclear risk	The study protocol registered prospectively is not available
P636	Low risk	"Participants were randomly assigned to real and sham laser moxibustion groups using computer-generated numbers sealed in opaque envelopes with an allocation ratio of 1 to 1."	Low risk	"Participants were randomly assigned to real and sham laser moxibustion groups using computer-generated numbers sealed in opaque envelopes with an allocation ratio of 1 to 1."	Low risk	"In this trial, the principal investigator, study investigators, laser instrument operator, participants, outcome assessors, and statistician were all blinded to treatment assignments between the real and sham laser moxibustion groups."	Low risk	"In this trial, the principal investigator, study investigators, laser instrument operator, participants, outcome assessors, and statistician were all blinded to treatment assignments between the real and sham laser moxibustion groups."	Low risk	MIssing outcome data balanced in numbers across intervention groups and all drop outs were specified.	Low risk	The study protocol is available and all of the study's pre-specified primary outcomes that are of interest in the review have been reported in the pre-specified way.
P641	Low risk	"The randomization allocation sequence was generated by a statistician not otherwise involved in the study, from tables of random numbers for two equal arms, in blocks of 6, stratified by site."	Low risk	"Sealed and consecutively numbered envelopes were prepared in advance, and allowed the allocation of patients to either the acupuncture or the sham group."	Low risk	"Patients were blinded to treatment allocation, either acupuncture or sham."	High risk	"The study statistician was not blinded to the allocation group."	Low risk	All drop outs were specified and missing data have been imputed using appropriate methods (ITT analysis) with an exception of one participant who withdrew her consent.	Unclear risk	The study protocol registered prospectively is not available
P642	Unclear risk	Not reported	Unclear risk	Not reported	High risk	Open-label	Low risk	"This was an assessor-blinded randomized controlled trial."	Low risk	MIssing outcome data balanced in numbers across intervention groups and all drop outs were specified.	Unclear risk	The study protocol registered prospectively is not available
P644	Low risk	"The participants were secured through random sampling using a coin toss. During the toss coin, heads meant the subject becomes a participant of the experimental group in this study"	Unclear risk	Not reported	Low risk	sham acupuncture	Low risk	"Data were collected using the double-blind method. The questionnaires were self-reporting and were administered by an assistant."	Low risk	No drop out	Unclear risk	The study protocol registered prospectively is not available
P646	Low risk	"Before commencing the study, a randomization list was created using a computer generated table containing random numbers."	Unclear risk	Not reported	Low risk	"Both investigator and participants did not know whether laser acupuncture active treatment or placebo treatment was being administered. Only the researcher and her assistant had the code to determine which treatment was given."	Low risk	"Both investigator and participants did not know whether laser acupuncture active treatment or placebo treatment was being administered. Only the researcher and her assistant had the code to determine which treatment was given."	Low risk	MIssing outcome data balanced in numbers across intervention groups and all drop outs were specified.	Unclear risk	The study protocol registered prospectively is not available
P648	Unclear risk	Not reported	Unclear risk	Not reported	High risk	Open-label	Unclear risk	Not reported	Low risk	All drop outs were specified and missing data have been imputed using appropriate methods (Change-Intensity Index).	Unclear risk	The study protocol registered prospectively is not available
P649	Low risk	"Participant allocation was randomized in a 1:1 ratio using a specific website24 by a person not involved in the study."	Low risk	"The randomization codes were placed by this person in consecutively numbered, sealed, and opaque envelopes ensuring concealed allocation into two groups."	Low risk	placebo-controlled	Low risk	"The assessor was blinded to the participants’ group allocation."	Low risk	ITT analysis	Low risk	The study protocol is available and all of the study's pre-specified primary outcomes that are of interest in the review have been reported in the pre-specified way.
P651	Unclear risk	Not reported	Unclear risk	Not reported	Low risk	sham-controlled	Low risk	"The assessments were performed by an evaluator who was blinded to the intervention details"	Low risk	MIssing outcome data balanced in numbers across intervention groups.	Unclear risk	The study protocol registered prospectively is not available
P657	Low risk	"The randomization sequences were generated by using PROC PLAN in SAS, version 9.4 (SAS Institute)"	Low risk	"Acupuncturists obtained each patient's random number and assignment through the central randomization system…"	Low risk	sham-controlled	Unclear risk	Not reported	Low risk	MIssing outcome data balanced in numbers across intervention groups, with similar reasons for mising data across groups and have been imputed using appropriate methods (ITT analysis).	Low risk	The study protocol is available and all of the study's pre-specified primary outcomes that are of interest in the review have been reported in the pre-specified way.
P663	Unclear risk	Not reported	Unclear risk	Not reported	Low risk	sham-controlled	Unclear risk	Not reported	Low risk	MIssing outcome data balanced in numbers across intervention groups.	High risk	Not all of the study's pre-spectified primary outcomes have been reported.
P665	Unclear risk	Not reported	Unclear risk	Not reported	High risk	Open-label	Unclear risk	Not reported	Unclear risk	The study did not address this outcome.	Unclear risk	The study protocol registered prospectively is not available
P666	Unclear risk	Not reported	Unclear risk	Not reported	Low risk	sham-controlled	Unclear risk	Not reported	Low risk	No drop out	Unclear risk	The study protocol registered prospectively is not available
P668	Unclear risk	Not reported	Unclear risk	Not reported	High risk	Open-label	Unclear risk	Not reported	Low risk	Reasons for missing outcome data unlikely to be related to true outcome.	Unclear risk	The study protocol registered prospectively is not available
P671	Low risk	"A professional statistician, who was blinded to this study, generated the random numbers using a computerized number generator with SAS package."	Low risk	"Allocation was concealed in sequentially numbered, opaque, and sealed envelopes containing the randomization assignments."	Low risk	"...the participants, outcome assessors, and data analysts were masked to the treatment allocation."	Low risk	"...the participants, outcome assessors, and data analysts were masked to the treatment allocation."	Low risk	MIssing outcome data balanced in numbers across intervention groups, with similar reasons for mising data across groups and have been imputed using appropriate methods (ITT analysis).	Unclear risk	The study protocol registered prospectively is not available
P672	Low risk	""Patients were randomly allocated into the treatment group (TG) or control group (CG) using a 50/50 distribution, random number generator."	Low risk	"The sequentially numbered, sealed envelopes containing the randomization were opened immediately before the acupuncture session and were only viewed by the acupuncturist performing the treatment."	Low risk	"The patient was positioned prone, and acupoints used were not visible to the patient or parent."	Low risk	"The physician performing the acupuncture was not involved in the clinical treatment or pain/anxiety score assessments in any way. Clinical providers, patients, and parents were all blinded to the patient’s assigned group."	Low risk	MIssing outcome data balanced in numbers across intervention groups, with similar reasons for mising data across groups.	Low risk	The study protocol is available and all of the study's pre-specified primary outcomes that are of interest in the review have been reported in the pre-specified way.
P68	Unclear risk	Not reported	Unclear risk	Not reported	High risk	open-label	High risk	outcomes was assessed by patients who were not blinded	Low risk	Reasons for missing outcome data unlikely to be related to true outcome.	Unclear risk	The study protocol registered prospectively is not available
P680	High risk	"...the remaining 73 patients were randomly assigned to....using the patients’ file numbers."	Unclear risk	Not reported	Low risk	sham-controlled	Low risk	"Baseline and final evaluations were made by two independent researchers blinded to the two groups."	Low risk	Reasons for missing outcome data unlikely to be related to true outcome.	Unclear risk	The study protocol registered prospectively is not available
P686	Low risk	"Participants were randomly assigned to treatment groups using computer-generated numbers sealed in opaque envelopes."	Low risk	"Participants were randomly assigned to treatment groups using computer-generated numbers sealed in opaque envelopes."	High risk	Open-label	Unclear risk	Not reported	Low risk	Reasons for missing outcome data unlikely to be related to true outcome.	Unclear risk	The study protocol registered prospectively is not available
P689	Low risk	"Randomization was undertaken using prepared opaque-sealed envelopes containing random numbers, which were produced using SPSS software (SPSS Inc.,Chicago, IL,USA) by a researcher not involved in data collection."	Low risk	"Randomization was undertaken using prepared opaque-sealed envelopes containing random numbers, which were produced using SPSS software (SPSS Inc.,Chicago, IL,USA) by a researcher not involved in data collection."	High risk	open-label	Low risk	The assessor performing all the evaluations was qualified and blinded to patients’ allocation	Low risk	Reasons for missing outcome data unlikely to be related to true outcome.	Low risk	The study protocol is available and all of the study's pre-specified primary outcomes that are of interest in the review have been reported in the pre-specified way.
P697	Low risk	"They were randomly divided into two groups using a computer random numbers table"	Unclear risk	Not reported	Unclear risk	"The practitioners did not know the pharmacopuncture that the participants were using, and during the study, the participants did not know the group they were assigned."	Unclear risk	Not reported	Low risk	No drop out	Unclear risk	The study protocol registered prospectively is not available
P699	Unclear risk	Not reported	Unclear risk	Not reported	High risk	Open-label	High risk	Outcomes (Pittsburgh Sleep Quality Index (PSQI) Scale) were assessed by patients who were not blinded	Low risk	No drop out	High risk	Not all of the study's pre-spectified primary outcomes have been reported.
P701	Unclear risk	Not reported	Unclear risk	Not reported	High risk	Open-label	High risk	VAS and QOL were assessed by patients who were not blinded	Low risk	Reasons for missing outcome data unlikely to be related to true outcome.	Unclear risk	The study protocol registered prospectively is not available
P705	Low risk	"Participants were randomly allocated to treatment groups in a 1:1 ratio using a web-based randomisation service (www.sealedenvelope.com)."	Unclear risk	Not reported	High risk	Open-label	High risk	All outcomes (STAI-S6 score, change in anxiety level measured by the APAISa, patient reported postoperative pain scores in the post anaesthetic care unit (PACU) and incidence of PONV in PACU) were assessed by patients who were not blinded	Low risk	Reasons for missing outcome data unlikely to be related to true outcome.	Low risk	The study protocol is available and all of the study's pre-specified primary outcomes that are of interest in the review have been reported in the pre-specified way.
P707	Low risk	"A computer-generated list of random numbers was used to determine the allocation of the participants, with numbered opaque sealed envelopes containing the randomization schedule."	Low risk	"A computer-generated list of random numbers was used to determine the allocation of the participants, with numbered opaque sealed envelopes containing the randomization schedule."	High risk	open-label	Low risk	"The researchers recording the outcomes and those making the conclusions were all blinded to patients’ assessments."	Low risk	No drop out	High risk	Not all of the study's pre-spectified primary outcomes have been reported.
P711	Low risk	"...randomly allocate the patients to specific groups in a 1:1 ratio, according to a random digit table."	Low risk	"The numbered sealed opaque envelope was used to keep the randomization code, and was not disclosed to other researchers until the statistical analysis has been completed by statisticians."	High risk	"Those two treatment strategies were so different that it's hardly possible to blind the patients and practitioners. Thus, patients and clinical doctors were not blinded in this trial."	Low risk	"However, data collectors and statisticians were blinded to the setting and treatments of different groups."	Low risk	Reasons for missing outcome data unlikely to be related to true outcome.	Unclear risk	The study protocol registered prospectively is not available
P718	Low risk	"Patient symptom diaries were recorded and they were randomized using a computer generated randomization program to either sham or true acupuncture."	Unclear risk	Not reported	Low risk	sham acupuncture	Low risk	"In this prospective placebo controlled, double blind (patient and assessors) study comparing the effects of sham acupuncture to active acupuncture in patients with IBS"	Low risk	Missing outcome data balancd in numbers across intervention groups and reasons for missing outocme data unlikely to be related to true outcome	Unclear risk	The study protocol registered prospectively is not available
P721	Unclear risk	Not reported	Unclear risk	Not reported	High risk	open-label	Unclear risk	Not reported	Low risk	No drop out	High risk	The study protocol registered prospectively is not available and not all of the study's pre-spectified primary outcomes in methods of manuscript are reported
P725	Unclear risk	Not reported	Unclear risk	Not reported	High risk	open-label	Unclear risk	Not reported	Unclear risk	The study did not address this outcome.	Unclear risk	The study protocol registered prospectively is not available
P727	Unclear risk	Not reported	Unclear risk	Not reported	High risk	open-label	Unclear risk	Not reported	Unclear risk	The study did not address this outcome.	High risk	The study protocol registered prospectively is not available and not all of the study's pre-spectified primary outcomes in methods of manuscript are reported
P73	Low risk	"by block randomization"	Unclear risk	Not reported	Low risk	placebo moxibustion	Low risk	Some of outcomes were assessed by patients who were blinded and others were objective outcomes such as serum biomarkers.	Unclear risk	The study did not address this outcome.	Unclear risk	The study protocol registered prospectively is not available
P731	Low risk	"Patients were assigned to either EA stimulus or control group on the basis of random numbers generated by a computer…."	Unclear risk	Not reported	Low risk	sham-controlled	Unclear risk	Not reported	Low risk	Reasons for missing outcome data unlikely to be related to true outcome.	Unclear risk	The study protocol registered prospectively is not available
P735	Low risk	"Patients were numbered in order of admittance to our out-patient clinic and randomly sepa rated in two groups (numbers were chosen via computer programme)."	Unclear risk	Not reported	Low risk	sham acupuncture	High risk	"Patients were evaluated by the same physician (not blinded)for these parameters before treatment, 1 month and 2 months after the first session treatment."	Low risk	No drop out	Unclear risk	The study protocol registered prospectively is not available
P738	Low risk	"Patients were allocated to receive real acupuncture or sham acupuncture following the principle of simple randomization. Lots with numbers 1∼60 were placed into a sealed envelope and participants were asked to draw one without looking at the number."	Low risk	"Patients were allocated to receive real acupuncture or sham acupuncture following the principle of simple randomization. Lots with numbers 1∼60 were placed into a sealed envelope and participants were asked to draw one without looking at the number."	Low risk	sham acupuncture	Low risk	"The patients, the assessor, and biostatistician were blinded to the allocation until the data were analyzed."	Low risk	ITT analysis	High risk	One or more primary outcomes is reported using measurements, analysis methods or subsets of the data that were not pre-specified.
P744	Low risk	"This was an open trial. We made random number table and random assignment card by CHISS program, then the doctor numbered the cases by time order, grouped them randomly according to the allocated number"	Unclear risk	Not reported	High risk	Open-label	Unclear risk	Not reported	Low risk	No drop out	Unclear risk	The study protocol registered prospectively is not available
P747	Low risk	"Randomly divided into two groups according to the order of admission using the random number table method, 30 cases in each group."	Unclear risk	Not reported	Unclear risk	Not reported	Unclear risk	Not reported	Low risk	No drop out	Unclear risk	The study protocol registered prospectively is not available
P748	Low risk	"In a simple block randomization method, we had four unit blocks, wherein for each unit,"	Unclear risk	Not reported	High risk	open-label	Low risk	"The analyzer was the only person who was blinded to the treatment of patients."	Low risk	No drop out	Unclear risk	The study protocol registered prospectively is not available
P756	Low risk	"Participants were numbered according to the order of acceptance to the outpatient clinic. A computer program was used to randomly distribute these numbers into two groups."	Unclear risk	Not reported	High risk	open-label	Unclear risk	Not reported	Low risk	No drop out	Unclear risk	The study protocol registered prospectively is not available
P759	Low risk	"Allocation of samples to two groups was performed randomly using colored balls (white for group A and black for group B)."	Unclear risk	Not reported	High risk	open-label	Unclear risk	Not reported	Low risk	No drop out	High risk	Not all of the study's pre-spectified primary outcomes have been reported.
P76	Low risk	"All the patients were randomly divided into two groups in accordance with the order based on a random number table"	Unclear risk	Not reported	High risk	Open-label	Unclear risk	Not reported	Low risk	No drop out	Unclear risk	The study protocol registered prospectively is not available
P762	Low risk	"Eligible participants were randomly assigned to receive either electroacupuncture or sham electroacupuncture via a central randomization system for clinical research using a 1:1 ratio."	Low risk	"Eligible participants were randomly assigned to receive either electroacupuncture or sham electroacupuncture via a central randomization system for clinical research using a 1:1 ratio."	Low risk	sham acupuncture	Low risk	"The participants, outcome assessors, and statisticians were blinded to treatment allocation."	Low risk	ITT analysis	High risk	One or more primary outcomes is reported using measurements, analysis methods or subsets of the data that were not pre-specified.
P763	Low risk	"Then patients were randomly assigned into 2 groups with random number table"	Unclear risk	Not reported	High risk	open-label	Low risk	"At 1 day before surgery and 7th and 30th day after surgery, cognitive function of patients was tested using Mini-Mental State Examination (MMSE) by a well-trained investigator who was blind to the study grouping."	Low risk	Missing outcome data balancd in numbers across intervention groups and reasons for missing outocme data unlikely to be related to true outcome	High risk	Not all of the study's pre-spectified primary outcomes have been reported.
P764	Unclear risk	Not reported	Unclear risk	Not reported	High risk	"participants could not be blind to whether they received acupuncture or laser treatment they could be blind to whether they are received an active laser treatment or not."	Low risk	"This study was embedded in a multi-site randomised, double blinded (outcome assessor and participant)"	High risk	MIssing outcome imbalance in numbers across intervention groups ("This was due to the fact that one trial site did not administer the MASS to the mock laser participants (N = 12), resulting in unequal numbers in each group (acupuncture 47 cf. mock laser 37).")	High risk	Not all of the study's pre-spectified primary outcomes have been reported.
P767	Low risk	"This was a two-group, randomized controlled trial. Participants were block-randomized to either verum acupuncture or sham acupuncture by the Research Nurse."	Unclear risk	Not reported	Low risk	sham acupuncture	Low risk	outcomes were assessed by blinded participants	High risk	For continous data, plausible effect size among missing outcomes among missing outcomes enough to induce clnically relevant bias in observed effect size.	Unclear risk	The study protocol registered prospectively is not available
P768	Low risk	"Eligible participants were randomly assigned to the abdominal or sham abdominal acupuncture groups in a 1:1 ratio by computation [21] based on a block design, where the block size was not constant. Randomization was performed by an independent administrator who had no other role in this study."	Low risk	"Allocation concealment was achieved by using sequentially numbered, opaque, sealed envelopes contained randomized assignments."	Low risk	sham acupuncture	Low risk	"Participants and outcome assessors were also blinded to treatment allocation."	Low risk	No drop out	Low risk	The study protocol is available and all of the study's pre-specified primary outcomes that are of interest in the review have been reported in the pre-specified way.
P773	Low risk	"MSK’s Clinical Research Database system (an institutionwide computer system used to achieve allocation concealment in all randomized trials in the cancer center) was used to randomize patients to receive either true or sham acupuncture, stratified by whether they were receiving inpatient or outpatient chemotherapy using blocks of randomly permuted length."	Low risk	"Only the treating acupuncturist was informed of the allocation of a patient to a group after randomization by the system."	Low risk	sham acupuncture	Low risk	"We conducted a prospective, parallel randomized, sham-controlled, and subject- and evaluator-blinded acupuncture trial"	Low risk	Missing outcome data balanced in numbers across intervention groups	Low risk	The study protocol is available and all of the study's pre-specified primary outcomes that are of interest in the review have been reported in the pre-specified way.
P774	Low risk	"The randomizer assigned the devices to the study participants after randomization in a 1 : 1 ratio using the research randomizer on http://www.randomizer.org with stratifi cation for diabetics as well as beta-blocker therapy."	Low risk	"It was noted, whether the device was a verum or a sham. The note was kept in a sealed envelope. The devices were then delivered to the clinical examiner, who used them on the patients without knowing whether the device was a verum or a sham."	Low risk	sham acupuncture	Low risk	"The devices were then delivered to the clinical examiner, who used them on the patients without knowing whether the device was a verum or a sham."	Low risk	ITT analysis	Unclear risk	The study protocol registered prospectively is not available
P777	Unclear risk	Not reported	Unclear risk	Not reported	Low risk	sham acupuncture	Unclear risk	Not reported	High risk	MIssing outcome imbalance in numbers across intervention groups ("Of 96 eligible participants, 12 were excluded. This is because one trial site did not administer the MASS to the mock laser participants (n=12), resulting in unequal numbers in each group (acupuncture 47 compared with mock laser 37). Accordingly, the MASS questionnaire was administered to 84 participants, the acupuncture group (n Z…	High risk	Not all of the study's pre-spectified primary outcomes have been reported.
P779	Low risk	"Patients were randomized to receive one of two treatments in a 1:1 ratio using a computer-generated code."\	Unclear risk	Not reported	High risk	open-label	Low risk	"Throughout the study, the rater was blind to the assignment."	Low risk	Missing outcome data balancd in numbers across intervention groups and reasons for missing outocme data unlikely to be related to true outcome	Unclear risk	The study protocol registered prospectively is not available
P78	Unclear risk	Not reported	Unclear risk	Not reported	Low risk	sham acupuncture	Low risk	"Neither the researchers nor the participants knew which patients had received the sham acupuncture and which had received the actual acupuncture, to prevent bias on the part of the researchers and the volunteers."	Low risk	No drop out	Unclear risk	The study protocol registered prospectively is not available
P780	Low risk	"The volunteers were randomly allocated using a computer program to generate numbers."	Unclear risk	Not reported	Low risk	sham acupuncture	Low risk	"The researcher and the volunteer were unaware of the allocation."	Low risk	Reasons for missing outocme data unlikely to be related to true outcome	Unclear risk	The study protocol registered prospectively is not available
P787	Low risk	"AG or DG in a ratio of 1:1 by a computer-generated, randomly location sequence (random list generated with SPSS 13.0) under the help of a professional statistician."	Low risk	"The random number table was sealed in a special envelope."	High risk	open-label	Low risk	"Data collection was performed by 2 blinded evaluators. Blinding was also maintained for data analysis."	Low risk	ITT analysis	Low risk	The study protocol is available and all of the study's pre-specified primary outcomes that are of interest in the review have been reported in the pre-specified way.
P80	Low risk	"The patients were randomized per center and allocated to 1 of the 2 groups using a block randomization by computer generation."	Low risk	"into 2 groups (real acupuncture and sham acupuncture) by central allocation"	Low risk	sham acupuncture	Low risk	"this study was conducted as a patient-assessor blinded study."	Low risk	Reasons for missing outcome data unlikely to be related to true outcome.	Unclear risk	The study protocol registered prospectively is not available
P88	Unclear risk	Not reported	Unclear risk	Not reported	High risk	Open-label	Unclear risk	Not reported	Low risk	No drop out	Unclear risk	The study protocol registered prospectively is not available
P90	Low risk	"Study group assignment was determined according to computer generated random numbers"	Low risk	"random numbers concealed in sealed envelopes"	Low risk	sham acupuncture	Low risk	"Patients, outcome assessor and statistician were blinded as to randomization."	Low risk	MIssing outcome data balanced in numbers across intervention groups, with similar reasons for mising data across groups.	Unclear risk	The study protocol registered prospectively is not available
P93	Low risk	"The randomization was based on a computer generated sequence"	Low risk	"sequence that was kept with sealed envelopes. The envelopes were prepared by a biostatistics employee who was not involved in the study. After the patient had given an informed consent, the investigator opened the envelope and informed the patient about the treatment allocated."	High risk	Open-label	High risk	outcomes was assessed by patients who were not blinded	Low risk	Reasons for missing outcome data unlikely to be related to true outcome.	Unclear risk	The study protocol registered prospectively is not available
P94	Low risk	"based on a computergenerated randomization table"	Unclear risk	Not reported	Low risk	sham acupuncture	Low risk	"The acupuncturist was not blinded to the groups, whereas patients and assessors were blinded."	Low risk	No drop out	Unclear risk	The study protocol registered prospectively is not available
P97	Low risk	"randomly by flipping coins either to an experimental group that received 9-minute acupressure treatments daily for 4 weeks or to a control group that was prescribed routine care only."	Unclear risk	Not reported	High risk	Open-label	Unclear risk	Not reported	Low risk	Reasons for missing outcome data unlikely to be related to true outcome.	Unclear risk	The study protocol registered prospectively is not available
P99	Low risk	"Patients were randomly assigned to true or sham acupuncture via fax to a central randomization service."	Low risk	"Randomization was implemented using a secure, password-protected database, ensuring full allocation concealment."	Low risk	sham acupuncture	Low risk	"Patients and evaluators, but not study acupuncturists, were blinded to group assignment."	Unclear risk	Insufficient reporting	Unclear risk	The study protocol registered prospectively is not available
