# Supplementary material for: Trial registration as a safeguard against outcome reporting bias and spin? A case study of randomized controlled trials of acupuncture
Source: PLoS One. 2019 Oct 3;14(10):e0223305. doi: 10.1371/journal.pone.0223305 (PMC6776391; doi:10.1371/journal.pone.0223305)
Supplement: S2 File — (XLSX) [file pone.0223305.s004.xlsx]

## Sheet: Data extraction
ID	Title	Publication year 1. 2013 2. 2014 3. 2015 4. 2016 5. 2017	PMID	Journal name	CONSORT 1. endorsing 2. not endorsing	Journal type	Journal type 1: CAM 2: non-CAM	Country	Region 1. East Asia 2. Non-East Asia	Sample size	Experimental group	Control group	intervention(s)	Intervention type 1. manual acupuncture 2. electro-acupuncture 3. auricular acupuncture 4. laser acupuncture 5. acupressure 6. moxibustion 7. press needle 8. etc.	Intervention type 1. invasive acupuncture therapy 2. non-invasive acupuncture therapy	control(s)	Control type 1. placebo or sham 2. active treatment 3. no treatment 4. acupuncture modalities (i.e. moxibustion, electro-acupuncture, acupressure, etc.)	Random sequence generation 1: Low 2: Unclear 3: High	support for judjement	Allocation concealment 1: Low 2: Unclear 3: High	support for judjement	Blinding of participants 1: Low 2: Unclear 3: High	support for judjement	Blinding of outcome assessment 1: Low 2: Unclear 3: High	support for judjement	Incomplete outcome data 1: Low 2: Unclear 3: High	support for judjement	Selective outcome reporting 1: Low 2: Unclear 3: High	support for judjement	Funding 1: no funding 2: non-profit 3: for-profit 4: for-profit and non-profit 5: Not reported	Specification of funding	Specification of primary outcomes 1: Explicited in main text 2: Sample size calculation 3; Not reported	Description of primary outcomes	Significance 1: Positive (clearly supporting efficacy) 2: not positive, and negative (P>0.05)	Protocol registration 1: Prospectively registered 2: Retrospectively registered 3: Not reported	Protocol registration by hand-search 1: Prospectively registered 2: Retrospectively registered 3: Not reported	Protocol registration total 1: Prospectively registered 2: Retrospectively registered 3: Not reported	Protocol registry	Category of registry 1. ChiCTR 2. Cinicaltrials.gov 3. CRIS 4. ISRCTN 5. Rebee 6. IRCT 7. DRKS 8. ANZCTR 9. UMIN-CTR 10. Others	Registration no.	Primary outcome (in protocol)	Concordance of primary outcome in published article 1: concordant 2: discordant 3: impossible to conclude	Types of discrepancy 1. registered primary outcomes were described as secondary outcomes in the published articles 2. registered primary outcomes were omitted in the published articles 3. primary outcomes in the publication were secondary outcomes in the registry 4. new primary outcomes were introduced in the published articles 5. the timing of assessment differed	Significance of registered primary outcome 1: Positive (clearly supporting efficacy) 2: not positive, and negative (P>0.05) 3: Impossible to conclude	Favor of discrepancy 1: favor 2: not favor 3: impossible to conclude	Justification	spin 1: Yes 2: No	category of spin 1. claiming equivalence or comparable effectiveness for the statistically nonsignificant results; 2. claiming efficacy with no consideration of the statistically nonsignificant primary outcome; 3. focusing only on statistically significant results; 4. acknowledging statistically nonsignificant results for the primary outcomes but emphasizing the beneficial effect of treatment; 5.…	justification
C475	Clinical study of JINGJIN therapy compared with normal acupuncture in waist and back muscle fasciitis	2	0	International Journal of Clinical Acupuncture	2	0	1	China	1	80	40	40	acupuncture	1	1	JINGJIN	4	2	Not reported	2	Not reported	3	open-label	2	Not reported	2	Insufficient reporting	2	The study protocol registered prospectively is not available	5	0	3	0	0	3	3	3	0	0	0	0	0	0	0	0	0	0	0	0
E1	Effect of auricular points treatment combined with acupoints application in patients with constipation after lung cancer surgery	5	29237915	J Can Res Ther	1	ONCOLOGY - SCIE	2	China	1	341	174	167	auricular acupressure+routine nursing care	5	2	routine nursing care	2	1	"We randomly assigned patients into two groups by throwing a coin after informed consents signed"	2	Not reported	3	open-label	2	Not reported	1	Missing outcome data balanced in numbers across intervention groups	2	The study protocol registered prospectively is not available	2	This work was supported by the Tianjin Administration of Traditional Chinese Medicine Foundation	1	defacation	1	3	3	3	0	0	0	0	0	0	0	0	0	0	0	0
E100	Warm needling on the four knee acupoints combined with Chinese herb in the treatment of knee pain after stroke	3	0	World J Acupunct Moxibustion	1	0	1	China	1	60	30	30	warm acupuncture +herbal medicine	8	1	herbal medicine	2	3	"Sixty patients with knee pain after stroke who visited our hospital from January, 2014 to December, 2014, were enrolled and divided into group A and group B by random allocation in visiting order, with 30 patients in each group."	2	Not reported	3	open-label	2	Not reported	1	No drop out	2	The study protocol registered prospectively is not available	2	Supported by key laboratory project of Shenzhen technical research and development funding condition and platform construction plan: CXB201111250113A.	3	0	0	3	3	3	0	0	0	0	0	0	0	0	0	0	0	0
E101	Treatment of hearing loss with "fameng needling" in Nèijīng	3	0	World J Acupunct Moxibustion	1	0	1	China	1	70	35	35	fameng needling	8	1	acupuncture	4	1	"They were divided into "fameng needling" group (group A) and conventional acupuncture group (group B) randomly by sortition, with 35 patients in each."	2	Not reported	3	open-label	2	Not reported	1	No drop out	2	The study protocol registered prospectively is not available	2	Supported by Shaanxi Administration of Traditional Chinese Medicine: 2011 LC05	3	0	0	3	3	3	0	0	0	0	0	0	0	0	0	0	0	0
E107	Efficacy and safety of acupuncture treatment on primary insomnia: a randomized controlled trial	5	0	Sleep Med	1	CLINICAL NEUROLOGY - SCIE	2	China	1	72	36	36	acupuncture	1	1	sham acupuncture	1	1	"After recruiting all the participants, a random number table was generated to divide the participants into two groups in a ratio of 1:1 using the statistical software SPSS20.0."	1	"Randomization numbers were sealed in opaque envelopes, with patients' screening sequence numbers printed outside."	1	sham acupuncture	1	"This is a patient-assessor-blinded, randomized and sham controlled trial."	1	ITT analysis	3	Not all of the study's pre-spectified primary outcomes have been reported.	2	The study was partly supported by grants from the Science and Technology Committee in Shanghai, China (14401930900), Shanghai Municipal Commission of Health and Family Planning (ZY3-CCCX-3-3022) and the State Administration of Traditional Chinese Medicine, China (JDZX2015024).	2	ISI	1	1	0	1	http://www.chictr.org.cn	1	ChiCTR-TRC-14004859	quality of sleep,ISI	2	1	1	2	Significant registered primary outcome was not a primary outcome in a publication.	0	0	0
E12	Acupuncture for the treatment of mild or moderate asthma: A randomized,placebo-controlled clinical trial	4	0	Nobel Medicus	2	MEDICINE, GENERAL & INTERNAL - SCIE	2	Turkey	2	123	62	61	acupuncture	1	1	sham acupuncture	1	1	"Single-blind method was used for the intervention in this study and participants were randomly assigned, by using random sampling numbers, into two treatment groups of 60 patients each"	2	Not reported	1	sham acupuncture	2	Not reported	2	Insufficient reporting	2	The study protocol registered prospectively is not available	5	0	3	0	0	3	3	3	0	0	0	0	0	0	0	0	0	0	0	0
E126	Immediate effect of manual acupuncture stimulation of four points versus slow breathing in declination of blood pressure in primary hypertension-A parallel randomized control trial	3	0	Acupuncture and Related Therapies	2	0	1	india	2	46	23	23	acupuncture	1	1	slow breathing	2	2	"All the participants were randomly divided in two group, acupuncture group and slow breathing group, by allocation concealment method using a opaque envelope."	1	"All the participants were randomly divided in two group, acupuncture group and slow breathing group, by allocation concealment method using a opaque envelope."	3	open-label	2	Not reported	1	Missing outcome data balanced in numbers across intervention groups	2	The study protocol registered prospectively is not available	5	0	3	0	0	3	3	3	0	0	0	0	0	0	0	0	0	0	0	0
E140	The efficacy of P6 acupressure with sea-band in reducing postoperative nausea and vomiting in patients undergoing craniotomy: A randomized, double-blinded, placebo-controlled study	3	0	J Neurosurg Anesthesiol	1	ANESTHESIOLOGY - SCIE; CLINICAL NEUROLOGY - SCIE; SURGERY - SCIE;	2	Sweden	2	95	43	52	acupressure	5	2	sham acupressure	1	2	Not reported	2	Not reported	1	sham acupuncture	1	"Both the P6 acupressure bands and the sham bands were covered with a bandage to ensure blinding to the patient and outcome assessor."	1	Missing outcome data balanced in numbers across intervention groups	2	The study protocol registered prospectively is not available	2	The study was supported by the hospitals research foundation.	1	PON	2	2	0	2	https://clinicaltrials.gov	2	NCT01617837	PONV	2	1	2	0	0	2	0	Unilateral P6 acupressure with Sea-Band applied at the end of surgery together with prophylactic ondansetron did not significantly reduce PONV or the need for rescue antiemetics in patients undergoing craniotomy. Our study confirmed that PONV is a common issue after craniotomy, especially after infratentorial surgery.
E142	Therapeutic effect of electro-acupuncture in the treatment of Achilles tendonitis	3	0	World J Acupunct Moxibustion	1	0	1	Canada	2	60	30	30	electro-acupuncture\	2	1	low frequency inpulse group	2	1	"All patients were single-blindly and randomly divided into electroacupuncture group (group A) and low frequency impulse group (group B) according to the random number table."	2	Not reported	3	open-label	2	Not reported	1	No drop out	2	The study protocol registered prospectively is not available	5	0	3	0	0	3	3	3	0	0	0	0	0	0	0	0	0	0	0	0
E147	Clinical efficacy of opposing needling in the treatment of migraine with the symptom of ascendant hyperactivity of liver yang and its effect on NO level in plasma of patients	3	0	World J Acupunct Moxibustion	1	0	1	China	1	60	30	30	opposing needling	1	1	acupuncture	4	3	"A total of 60 migraine out patients met the inclusive criteria in the acupuncture department of Shenzhen TCM Hospital from January, 2013 to December, 2014 were enrolled and randomly divided into two groups by using SPSS 15.0 software according to the registration order with 30 patients in each group."	2	Not reported	3	open-label	2	Not reported	1	No drop out	2	The study protocol registered prospectively is not available	2	Supported by Traditional Chinese Medicine Bureau of Guangdong Province,	3	0	0	3	3	3	0	0	0	0	0	0	0	0	0	0	0	0
E149	Acupuncture at Jing-well point combined with educational training for the treatment of children with severe mental retardation	3	0	World J Acupunct Moxibustion	1	0	1	China	1	60	30	30	aucpuncture+education+language training	1	1	education+language training	3	3	"Maternity and Child Healthcare Hospital from August 2013 to December 2014 were randomly divided into jing-well point acupuncture plus special education and language training group (group A) and simple special education and language training group (group B) using Statal 1.0 software according to registration order."	2	Not reported	3	open-label	2	Not reported	1	No drop out	2	The study protocol registered prospectively is not available	2	Supported by Foshan Medical Key Science and Technology Project, F.K. [2013]	3	0	0	3	3	3	0	0	0	0	0	0	0	0	0	0	0	0
E171	Role of Auriculotherapy in the Treatment of Temporomandibular Disorders with Anxiety in University Students	3	26495012	Evid Based Complement Alternat Med	2	INTEGRATIVE & COMPLEMENTARY MEDICINE - SCIE	1	Brazil	2	56	40	16	auriculotherapy	5	2	sham auriculotherapy	1	2	"Recruitment and enrollment of the participants is described in a trial flow diagram (Figure 1). Fifty-six volunteers fulfilled the eligibility criteria and were divided into two groups by simple randomization:"	2	Not reported	1	sham acupuncture	2	Not reported	1	Missing outcome data balanced in numbers across intervention groups	2	The study protocol registered prospectively is not available	2	This work was carried out with the financial support of The National Council of Technological and Scientific Development (Process nos. 477383/2012-2 and 401126/2013-7).	3	0	0	3	3	3	0	0	0	0	0	0	0	0	0	0	0	0
E174	Effect of Auricular Acupressure on Uremic Pruritus in Patients Receiving Hemodialysis Treatment: A Randomized Controlled Trial	3	26495017	Evid Based Complement Alternat Med	2	INTEGRATIVE & COMPLEMENTARY MEDICINE - SCIE	1	China	1	71	36	35	auricular acupressure	5	2	sham auriculoacupressure	1	1	"In order to achieve comparable groups for known and unknown risk factors, a random allocation sequence was generated using randomized block methods in SAS 9.1.3 statistical software in a 1:1 allocation ratio and with block size = 4."	2	Not reported	1	sham acupuncture	1	"These blinded professionals performed outcome assessments and checked for missing data. Except for the practitioners, all individuals involved in the outcome assessment were blinded to participant allocation."	1	Missing outcome data balanced in numbers across intervention groups	2	The study protocol registered prospectively is not available	2	This study was supported by the Shanghai University of Traditional Chinese Medicine Program (A1-K140603: Shanghai, China).	1	VAS	2	3	3	3	0	0	0	0	0	0	0	0	0	1	2	Our findings suggest that auricular acupressure may be a useful treatment in themultidisciplinary management of UP in ESRD patients.
E178	An experimental study to assess effectiveness of acupressure on relief of chemotherapy induced nausea and vomiting among cancer patients in selected hospital, Punjab	3	0	Int J Pharm Sci Res	1	Pharmaceutical Technology, Pharmaceutics, Biopharmaceutics, Pharmacokinetics, Pharmaceutical/Medicinal Chemistry, Computational Chemistry and Molecular Drug Design, Pharmacognosy and Phytochemistry, Pharmacology, Pharmaceutical Analysis, Pharmacy Practice, Clinical and Hospital Pharmacy, Cell Biology, Genomics and Proteomics, Pharmacogenomics, Bioinformatics and Biotechnology of Pharmaceutical In…	2	india	2	40	20	20	acupressure+chemotherapy	5	2	chemotherapy	2	2	"Using purposive sampling technique, the sample of 40 cancer patients undergoing chemotherapy were selected. Sealed envelope method was used for randomization of the subjects in experimental and control group."	1	"Using purposive sampling technique, the sample of 40 cancer patients undergoing chemotherapy were selected. Sealed envelope method was used for randomization of the subjects in experimental and control group."	3	open-label	2	Not reported	1	No drop out	2	The study protocol registered prospectively is not available	5	0	3	0	0	3	3	3	0	0	0	0	0	0	0	0	0	0	0	0
E181	Use of auricular acupressure to improve the quality of life in diabetic patients with chronic kidney diseases: A prospective randomized controlled trial	2	25574180	Evid Based Complement Alternat Med	2	INTEGRATIVE & COMPLEMENTARY MEDICINE - SCIE	1	China	1	62	31	31	acupressure+conventional treatment	5	2	conventional treatment	2	1	"Randomization was managed by a statistician who did not know the study aim of arm assignment. He generated the randomization sequences"	1	"He generated the randomization sequences and sealed them in opaque envelopes"	3	open-label	1	"However, the outcome assessors and the statistician were blinded."	1	ITT analysis	2	The study protocol registered prospectively is not available	5	0	1	KDQOL-SF	1	3	3	3	0	0	0	0	0	0	0	0	0	0	0	0
E182	Acupuncture as a complement to the pharmacological management of pain, nausea and vomiting after cesarean section: A randomized clinical trial	3	0	Acupuncture and Related Therapies	2	0	1	Brazil	2	56	28	28	standard anesthesia+acupuncture	1	1	standard anesthesia+sham acupuncture	1	1	"Randomization was performed using random number table previously generated."	1	"Blinding was accomplished using closed envelopes indicating each patient group."	1	sham acupuncture	1	"Evaluators of outcomes and people involved in the data analysis did not have access to this information."	1	No drop out	2	The study protocol registered prospectively is not available	1	There was no outside funding/support for this study.	3	0	0	3	3	3	0	0	0	0	0	0	0	0	0	0	0	0
E185	Effect of acupressure on sleep quality of middle-aged and elderly patients with hypertension	2	0	Int J Nurs Sci	1	0	2	China	1	75	38	37	acupressure+conventional treatment+health guidance	5	2	conventional treatment+health guidance	2	1	"A randomnumber tablewas used to recruit 75 subjects who met the above-described criteria for this study."	2	Not reported	3	open-label	2	Not reported	2	Insufficient reporting	2	The study protocol registered prospectively is not available	5	0	3	0	0	3	3	3	0	0	0	0	0	0	0	0	0	0	0	0
E186	Efficacy of adjunct (laser) therapy to topical agents among Southern Nigerian acne vulgaris patients	2	0	Acupuncture and Related Therapies	2	0	1	Nigeria	2	40	20	20	laser acupuncture	4	2	placebo laser acupuncture	1	1	"Balloting by an independent physicianafter another independent clinician had generated the random allo-cation tags"	1	"physicianafter another independent clinician had generated the random allo-cation tags and numbers concealed in a uniform brown envelops."	1	sham acupuncture	1	"All participants and the assessors(physicians) were blocked and blinded to the planned interventionsduring the randomization."\	3	Reasons for missing outcome data likely to be related to true outcome with imbalance in numbers.	2	The study protocol registered prospectively is not available	1	No grant or financial support was received for this study.	3	0	0	3	3	3	0	0	0	0	0	0	0	0	0	0	0	0
E187	Effect of Perineal Self-Acupressure on Constipation: A Randomized Controlled Trial	3	0	J Gen Intern Med	1	patient care, education, and research in primary care and general internal medicine	2	US	2	100	50	50	aupressure+standard care	5	2	standard care	2	1	"Computer-generated randomization was not stratified, with treatment assignments made in random permuted blocks of size 2."	2	Not reported	3	open-label	3	outcomes were assessed by non-blinded participants	1	ITT analysis	1	The study protocol is available and all of the study's pre-specified primary outcomes that are of interest in the review have been reported in the pre-specified way.	2	The study was funded with support from the Annenberg Foundation, the Gerald Oppenheimer Family Foundation, the Panda Foundation, and Yale University.	1	PAC-QOL	1	1	0	1	https://clinicaltrials.gov	2	NCT01867944	PAC-QOL	1	0	1	0	0	0	0	0
E19	Auricular acupuncture versus cognitive behavioural therapy in the discontinuation of hypnotic drug usage, and treatment effects on anxiety, depression and insomnia symptoms − a randomised controlled study	5	0	Eur J Integr Med	1	INTEGRATIVE & COMPLEMENTARY MEDICINE - SCIE	1	Sweden	2	67	32	35	auricular acupuncture	3	1	CBT-i	2	1	"The randomisation procedure, which was performed by the by the second author (JEB), was carried out by means of a pre-study randomisation list. A block randomisation was used in which each group contained five positions for each treatment."	2	Not reported	3	open-label	2	Not reported	1	Missing outcome data balanced in numbers across intervention groups	3	Not all of the study's pre-spectified primary outcomes have been reported.	2	The authors are grateful to Ekhagastiftelsen; the Medical Training and Research Agreement (ALF); and Research and Development (FoU) for financial support.	3	0	0	1	0	1	https://clinicaltrials.gov/	2	NCT01765959	ISI, HAD, MISS, ESS, DBAS-16, FOSQ	2	1,2	1,2,3	3	0	0	0	0
E2	Acupuncture combined with pyonex for xerophthalmia	4	0	World J Acupunct Moxibustion	1	0	1	China	1	88	44	44	periocular acupuncture+pyonex	7	1	periocular acupuncture	4	2	Not reported	2	Not reported	3	open-label	2	Not reported	1	No drop out	2	The study protocol registered prospectively is not available	5	0	3	0	0	3	3	3	0	0	0	0	0	0	0	0	0	0	0	0
E220	The effect of acupuncture on pain, dyspareunia, and quality of life in Brazilian women with endometriois: a randomized clinical trial	4	0	J Altern Complement Med	2	INTEGRATIVE & COMPLEMENTARY MEDICINE - SCIE	1	Brazil	2	46	23	23	acupuncture	1	1	sham acupuncture	1	1	"Randomizationwas carried out with the aid of Clinical Trials Management System (CTMS) software. The allocation sequence was performed by a laboratory assistant, and hidden to the team conducting the project and responsible for collecting the information."	2	"The allocation sequence was performed by a laboratory assistant, and hidden to the team conducting the project and responsible for collecting the information."	1	sham acupuncture	1	outcomes were assessed by blinded participants	1	Missing outcome data balanced in numbers across intervention groups	2	The study protocol registered prospectively is not available	1	This research received no specific grant from any funding agency in the public, commercial or not-for-profit sectors.	1	CPP and dyspareunia	1	2	0	2	http://www.ensaiosclinicos.gov.br/	5	RBR-7cfctd	VAS of CPP and dyspareunia	1	0	1	0	0	0	0	0
E24	Acupuncture and moxibustion for functional hypothalamic amenorrhea by establishing artificial cycle: a controlled trial	4	0	World J Acupunct Moxibustion	1	0	1	China	1	112	64	48	acupuncture+moxibustion	1,6	1	western medication	2	1	"They were divided into an acupuncture-moxibustion group (64 cases) and a western medication group (48 cases) by random number table method."	2	Not reported	3	open-label	2	Not reported	1	Missing outcome data balanced in numbers across intervention groups	2	The study protocol registered prospectively is not available	5	0	3	0	0	3	3	3	0	0	0	0	0	0	0	0	0	0	0	0
E240	Comparison of efficacy of treating obese patients with endocrine-metabolic abnormity by electroacupuncture of different types of wave modes	2	0	World J Acupunct Moxibustion	1	0	1	China	1	60	30	30	electro-acupuncture(dilatational wave)+moxibustion	2	1	electro-acupuncture(continuous wave)+moxibustion	4	1	"The patients were divided into a dilatational wave group and a continuous wave group via random number table"	2	Not reported	2	acupuncture	2	Not reported	1	No drop out	2	The study protocol registered prospectively is not available	2	Supported by Guangxi Natural Science Foundation Project: 2010 GXNSFA 013210	3	0	0	3	3	3	0	0	0	0	0	0	0	0	0	0	0	0
E241	Effects of acupuncture intervention on omalgia incidence rate of ischemic stroke in acute stage	2	0	World J Acupunct Moxibustion	1	0	1	China	1	300	150	150	electro-acupuncture+moxibustion	2,6	1	regular treatment	2	1	"Light-proof, tightly sealed and successively numbered envelopes were used to randomly allocate the cases meeting with the inclusive criteria into an acupuncture group and a regular therapy group, and 150 cases in each group."	1	"Light-proof, tightly sealed and successively numbered envelopes were used to randomly allocate the cases meeting with the inclusive criteria into an acupuncture group and a regular therapy group, and 150 cases in each group."	3	open-label	2	Not reported	1	Missing outcome data balanced in numbers across intervention groups	2	The study protocol registered prospectively is not available	2	Supported by Sichuan Provincial Bureau of Science & Technology (2010 support plan)	3	0	0	3	3	3	0	0	0	0	0	0	0	0	0	0	0	0
E243	Clinical research on insomnia treated by acupuncture at back-shu points	2	0	World J Acupunct Moxibustion	1	0	1	China	1	64	32	32	acupuncture(back-shu points)	1	1	acupuncture	4	1	"Sixty-four cases of insomnia were selected and divided randomly into a back-shu points group (group A) and a conventional acupoints group (group B) by a computer generated allocation list"	2	Not reported	2	acupuncture	2	Not reported	1	ITT analyssis (full analysis set, FAS) and PP analysis were performed	2	The study protocol registered prospectively is not available	2	Supported by National Natural Science Foundation: No.81173335	3	0	0	3	3	3	0	0	0	0	0	0	0	0	0	0	0	0
E244	Effectiveness of acupuncture as an adjunctive therapy for diabetes mellitus: A randomized controlled trial	2	0	Med Acupunct	2	0	1	Indonesia	2	43	22	21	electro-acupuncture	2	1	sham electro-acupuncture	1	1	"The current authors randomly divided 43 patients into two groups, using simple random sampling."	2	Not reported	2	acupuncture	2	Not reported	1	Missing outcome data balanced in numbers across intervention groups	2	The study protocol registered prospectively is not available	5	0	3	0	0	3	3	3	0	0	0	0	0	0	0	0	0	0	0	0
E245	Observation on efficacy of treating vascular dementia gait disorder with electro-acupuncture (EA) on Jiājĭ ( EX-B2) along lumbar vertebra combined with scalp acupuncture	2	0	World J Acupunct Moxibustion	1	0	1	China	1	42	21	21	electro-acupuncture+scalp acupuncture	2,8	1	drug	2	1	"divided into an acupuncture group and a drug group using the random number table."	2	Not reported	3	open-label	2	Not reported	1	No drop out	2	The study protocol registered prospectively is not available	2	Supported by the first batch of reseaπh projects of the studi。。f “Henan SHAO’s acupuncture st「earn”, 。ne 。fthe nati。nally recognized sch。。Is 。f traditi。nal Chinese medicine	3	0	0	3	3	3	0	0	0	0	0	0	0	0	0	0	0	0
E25	Treatment of elderly patients with anxiety order by psychological counseling combined with auricular plaster therapy	4	0	Int J Clin Exp Med	2	MEDICINE, RESEARCH & EXPERIMENTAL - SCIE	2	China	1	36	18	18	auricular acupressure	5	2	psychological counseling	2	1	"Then, the patients were divided into an experimental group and a control group according to the random number table with each group consisting of 18 patients."	2	Not reported	3	open-label	2	Not reported	1	No drop out	2	The study protocol registered prospectively is not available	5	0	3	0	0	3	3	3	0	0	0	0	0	0	0	0	0	0	0	0
E251	Effects of electroacupuncture on glycometabolism in metabolism syndrome	2	0	World J Acupunct Moxibustion	1	0	1	China	1	40	20	20	electro-acupuncture+western medication	2	1	western medication	2	1	"Randomized matched-pairs design was used to divide the patients into 40 pairs according to their sex and ages, they were subsequently divided into two groups, one group was the group combining electroacupuncture and western medicines (group A), in other words, the treatment group; the other group was the simple western medicine group (group B), in other words, the control group."	2	Not reported	3	open-label	2	Not reported	1	No drop out	2	The study protocol registered prospectively is not available	2	Supported by scientific and technological tackling project in Administration ofTCM of Health Bureau of Hebei Province:	3	0	0	3	3	3	0	0	0	0	0	0	0	0	0	0	0	0
E253	A randomized controlled trial of acupressure as an adjunctive therapy to sodium valproate on the prevention of chronic migraine with aura	5	28682918	Medicine	1	MEDICINE, GENERAL & INTERNAL - SCIE	2	China	1	98	49	49	acupressure+sodium valproate	5	2	sodium valproate	2	1	"The stratified randomization sequence was operated by a computerized number generated using SAS package (Version 9.3; SAS Institute Inc, Cary, NC)."	1	"The randomization assignments and their allocation information were concealed in sequentially numbered, opaque, sealed envelopes."	3	open-label	3	outcomes were assessed by non-blinded participants	1	ITT analysis	2	The study protocol registered prospectively is not available	5	0	1	NRS	2	3	3	3	0	0	0	0	0	0	0	0	0	2	0	The present results indicate that ASV can decrease migraine-related nausea during treatment, but cannot relieve pain or enhance quality of life in patients with CMA.
E258	Effect of electroacupuncture on egg quality and tumor necrosis factor -α of patients with polycystic ovarian syndrome	2	0	World J Acupunct Moxibustion	1	0	1	China	1	200	102	98	electro-acupuncture+GnRH-a	2	1	GnRH-a	2	1	"They were divided into an EA group (102 cases) and a conventional group (98 cases) according to the random number table,"	2	Not reported	3	open-label	2	Not reported	2	Insufficient reporting	2	The study protocol registered prospectively is not available	2	Supported by the National Natural Science Foundation of China: 30973790	3	0	0	3	3	3	0	0	0	0	0	0	0	0	0	0	0	0
E260	Observation on clinical efficacy of tension-balance acupuncture therapy in treating knee osteoarthritis	2	0	World J Acupunct Moxibustion	1	0	1	China	1	63	32	31	tension-balance-acupuncture	1	1	conventional acupuncture	4	1	"They were randomly divided into the tension-balance acupuncture group (32 cases, balance group) and the conventional acupuncture group (31 cases, conventional group) by adopting random number table method."	2	Not reported	2	acupuncture	2	Not reported	1	No drop out	2	The study protocol registered prospectively is not available	5	0	3	0	0	3	3	3	0	0	0	0	0	0	0	0	0	0	0	0
E261	Clinical observation on effect of cranial suture acupuncture combined with donepezil hydrochloride tablets for Alzheimer's disease	2	0	World J Acupunct Moxibustion	1	0	1	China	1	55	27	28	drug+cranial suture acupuncture	8	1	drug	2	2	Not reported	2	Not reported	3	open-label	2	Not reported	1	No drop out	2	The study protocol registered prospectively is not available	5	0	3	0	0	3	3	3	0	0	0	0	0	0	0	0	0	0	0	0
E262	Effect of warming needle moxibustion on pulmonary function of elderly patients with stable chronic obstructive pulmonary disease	2	0	World J Acupunct Moxibustion	1	0	1	China	1	80	40	40	warm needle moxibustion	8	1	drug	2	1	"According to the random number table, they were divided into a warming needle moxibustion group (acupuncture group) and a western medication group (drug group"	2	Not reported	3	open-label	2	Not reported	1	No drop out	2	The study protocol registered prospectively is not available	5	0	3	0	0	3	3	3	0	0	0	0	0	0	0	0	0	0	0	0
E267	Treatment of 30 patients with cervical spondylotic radiculopathy by acupuncture plus warming-needle moxibustion: A randomized controlled trial	2	0	World J Acupunct Moxibustion	1	0	1	China	1	60	30	30	acupuncture+warming needle moxibustjion	6	2	acupuncture	4	1	"Sixty patients with cervical spondylotic radiculopathy were randomly divided into a warming-needle moxibustion group (group A) and an acupuncture group (group B) according to random number table, with thirty cases in each group."	2	Not reported	3	open-label	2	Not reported	1	No drop out	2	The study protocol registered prospectively is not available	5	0	3	0	0	3	3	3	0	0	0	0	0	0	0	0	0	0	0	0
E271	Effects of individualized therapeutic porgram with heat-reinforcing needling in combination with Bobath therapy on gross motor dysfunction in children with cerebral palsy: A randomized controlled trial	2	0	World J Acupunct Moxibustion	1	0	1	China	1	60	30	30	heat reinforcing acupuncture+scalp acupuncture+bobath training	1,6,8	1	bobath training	2	2	Not reported	2	Not reported	3	open-label	2	Not reported	1	No drop out	2	The study protocol registered prospectively is not available	2	Supported by a project from Bureau of Public Health of Shanghai: 2008 L 029 A	3	0	0	3	3	3	0	0	0	0	0	0	0	0	0	0	0	0
E272	Observation on efficacy of acupuncture combined with rehabilitation training for post-stroke balance disorders	2	0	World J Acupunct Moxibustion	1	0	1	China	1	59	30	29	acupuncture+rehabilitation training	1	1	rehabilitation training	2	3	"They were randomly divided into two groups in sequence of admission:"	2	Not reported	3	open-label	2	Not reported	1	No drop out	2	The study protocol registered prospectively is not available	5	0	3	0	0	3	3	3	0	0	0	0	0	0	0	0	0	0	0	0
E273	Effect of acupuncture combined with rehabilitative training on neural functional recovery of stroke patients during recovery phase: A randomized controlled trial	2	0	World J Acupunct Moxibustion	1	0	1	China	1	67	34	33	acupuncture+rehabilitative training	1	1	rehabilitative training	2	1	"The patients were randomly divided into an acupuncture combined with rehabilitative training group (group A) and a simple rehabilitative training group (group B) through random number table method, with 34 cases and 33 cases respectively"	2	Not reported	3	open-label	2	Not reported	1	No drop out	2	The study protocol registered prospectively is not available	5	0	3	0	0	3	3	3	0	0	0	0	0	0	0	0	0	0	0	0
E276	Efficacy observation on degenerative gonitis treated with triple needling combined with thunder-fire moxibustion	2	0	World J Acupunct Moxibustion	1	0	1	China	1	98	49	49	moxibustion	6	2	acupuncture	4	1	"According to the random number table, they were divided into a thunder-fire moxibustion group (group A) and an acupuncture group (group B) based on the time sequence of being treated."	2	Not reported	3	open-label	2	Not reported	1	No drop out	2	The study protocol registered prospectively is not available	5	0	3	0	0	3	3	3	0	0	0	0	0	0	0	0	0	0	0	0
E285	Effects of warming moxibustion on scores of fatigue and life quality in patients with subhealth fatigue status	2	0	World J Acupunct Moxibustion	1	0	1	China	1	120	60	60	moxibustion	6	2	Buzhong Yiqi pill	2	2	Not reported	2	Not reported	3	open-label	2	Not reported	1	No drop out	2	The study protocol registered prospectively is not available	2	Supported by Annual Scientific Project of Anhui Province: 12070403076	3	0	0	3	3	3	0	0	0	0	0	0	0	0	0	0	0	0
E291	Efficacy observation on warm needling for 60 cases of diarrhea irritable bowel syndrome	1	0	World J Acupunct Moxibustion	1	0	1	China	1	120	60	60	warm needling	8	1	western medication	2	1	"One hundred and twenty patients were included and divided into a warm needling group and a western medicine group by using random digits table method,"	2	Not reported	3	open-label	2	Not reported	1	No drop out	2	The study protocol registered prospectively is not available	5	0	3	0	0	3	3	3	0	0	0	0	0	0	0	0	0	0	0	0
E3	Acupuncture of lifting and pressing manipulation for upper limb paralysis after stroke	4	0	World J Acupunct Moxibustion	1	0	1	China	1	59	30	29	acupuncture+manipulation	1	1	acupuncture	4	2	"Fifty-nine patients with upper limb hemiplegia after stroke who conformed to the inclusion criteria were selected and divided into observation group (group A) and control group (group B) according to random number table method."	2	Not reported	3	open-label	2	Not reported	2	Insufficient reporting	3	The study protocol registered prospectively is not available and not all of the study's pre-spectified primary outcomes in methods of manuscript are reported	5	0	3	0	0	3	3	3	0	0	0	0	0	0	0	0	0	0	0	0
E30	Neuroprotection against vascular dementia after acupuncture combined with donepezil hydrochloride: P300 event related potential	4	27127486	Neural Regeneration Research	2	CELL BIOLOGY - SCIE; NEUROSCIENCES - SCIE;	2	China	1	168	84	84	hydrochloride+acupuncture	1	1	hydrochloride	2	2	Not reported	2	Not reported	3	open-label	2	Not reported	2	Insufficient reporting	2	The study protocol registered prospectively is not available	5	0	3	0	0	3	3	3	0	0	0	0	0	0	0	0	0	0	0	0
E305	Ear acupressure for smoking cessation: A randomised controlled trial	1	24191168	Evid Based Complement Alternat Med	2	INTEGRATIVE & COMPLEMENTARY MEDICINE - SCIE	1	Australia	2	43	20	23	smoking specific ear acupressure	5	2	non specific ear acupressure	1	1	"An independent researcher conducted block randomisation using a computer generated randomisation list."	1	"The randomised group codes were placed into sealed, opaque envelopes by another independent person."	1	sham acupuncture	1	"In this randomized participant-and-assessor-blind clinical trial"	1	ITT analysis	1	The study protocol is available and all of the study's pre-specified primary outcomes that are of interest in the review have been reported in the pre-specified way.	5	0	1	Smoking cessation assessed by case record form and exhaled CO,MPSS	2	1	0	1	https://www.anzctr.org.au	8	ACTRN12611000761965	Smoking cessation assessed by case record form and exhaled CO,MPSS	1	0	2	0	0	2	0	One participant from the SSEAP group had confirmed cessation at week 8 and end of followup (5%), but there was no difference between groups for confirmed cessation or NWS. Adverse events were few and minor.
E32	The effect of auricular acupressure on preoperative anxiety in patients undergoing gynecological surgery	4	0	Int J Clin Exp Med	2	MEDICINE, RESEARCH & EXPERIMENTAL - SCIE	2	China	1	43	21	22	acupressure	5	2	sham acupressure	1	1	"The group assignments were generated by a computer,"	1	"and randomized numbers were stored in a sealed envelope available only to the acupuncturist."	1	sham acupuncture	1	"Data were recorded and analyzed by other two investigators respectively, who were blinded to group assignment."	1	No drop out	3	The study protocol registered prospectively is not available and not all of the study's pre-spectified primary outcomes in methods of manuscript are reported	2	The present work was granted by the National Foundation of Natural Science of China (No. 81273926).	3	0	0	3	3	3	0	0	0	0	0	0	0	0	0	0	0	0
E328	Effect of acupressure of Ex-Le7 point on pain, nausea and vomiting after appendectomy: A randomized trial	1	24250696	J Res Med Sci	2	0	2	Iran	2	70	35	35	acupressure	5	2	sham acupressure	1	2	Not reported	2	Not reported	1	sham acupuncture	2	Not reported	1	No drop out	3	Not all of the study's pre-spectified primary outcomes have been reported.	2	This study was part of a M. S. thesis and a research project funded and supported by Deputy of Research, Kashan University of Medical Sciences, Grant No: 9061.	3	0	0	1	0	1	http://www.irct.ir/	6	IRCT201112118374N1	nausea,vomiting,pain,vital sign	2	1	2	1	0	0	0	0
E358	Controlled observation on the efficacy of acupuncture and western medicine on diarrhea-type irritable bowel syndrome	1	0	World J Acupunct Moxibustion	1	0	1	China	1	70	35	35	acupuncture,electro-acupuncture	1,2	1	western medication	2	1	"The included patients were divided into an acupuncture group for soothing the liver and strengthening the spleen (acupuncture group) and a western medicine control group (western medicine group) according to the random number table"	2	Not reported	3	open-label	2	Not reported	3	Missing outcome data inbalanced in numbers across intervention groups	2	The study protocol registered prospectively is not available	2	Supported by Leading Talent Pr。'ject 。f Jiangsu Administration 。fTCM: U 200905	3	0	0	3	3	3	0	0	0	0	0	0	0	0	0	0	0	0
E359	Observation on the therapeutic effect of electroacupuncture on simple obesity of gastrointestinal heat pattern/syndrome	1	0	World J Acupunct Moxibustion	1	0	1	China	1	90	45	45	electro-acupuncture	2	1	acupuncture	4	3	"According to the corresponding random number of the clinical visit sequence, at 1: 1, the cases were divided into an EA group and a CA group,"	2	Not reported	3	open-label	2	Not reported	1	No drop out	2	The study protocol registered prospectively is not available	5	0	3	0	0	3	3	3	0	0	0	0	0	0	0	0	0	0	0	0
E364	Observation on the therapeutic effect of modified sparrow-pecking moxibustion for 60 cases of osteoarthritis of knee	1	0	World J Acupunct Moxibustion	1	0	1	China	1	60	30	30	modified sparrowpecking moxibustion	6	2	conventional sparrowpecking moxibustion	4	3	"They were divided randomly into a treatment group and a control group according to the number chart in the order of visit with 30 cases in each group."	2	Not reported	3	open-label	2	Not reported	1	No drop out	2	The study protocol registered prospectively is not available	5	0	3	0	0	3	3	3	0	0	0	0	0	0	0	0	0	0	0	0
E365	Electroacupuncture at points Baliao and Huiyang (BL35) for post-stroke detrusor overactivity	1	25206463	Neural Regen Res	2	CELL BIOLOGY - SCIE; NEUROSCIENCES - SCIE;	2	China	1	71	35	36	electro-acupuncture	2	1	sham electro-acupuncture	1	2	Not reported	1	"he group of each subject was recorded, and the record was placed in an opaque envelope and sent to the investigator."	1	sham acupuncture	1	"The subjects and evaluators were blinded to the group assignment. "	1	Missing outcome data balanced in numbers across intervention groups	2	The study protocol registered prospectively is not available	2	This study was supported by the Postdoctoral Foundation of Heilongjiang Province, No. LRB2008-384.	3	0	0	3	3	3	0	0	0	0	0	0	0	0	0	0	0	0
E395	Multicenter randomly controlled trial on acupoint injection therapy with Chinese herbal medicines for oculomotor paralysis	1	0	World J Acupunct Moxibustion	1	0	1	China	1	456	228	228	acupoint injection	8	1	western medicine	2	1	"Randomized grouping process was performed simultaneously in all centers. The numbers were obtained randomly by Visual Basic 6.0 Software with a ratio of 1: 1 in the two groups, while the random encode table was arranged in a timing order of enrolled patients."	2	Not reported	3	open-label	2	Not reported	1	ITT analysis	2	The study protocol registered prospectively is not available	2	Supported by designated project of 2008 Scientific Plan of TCM and Integrative Medicine of Hebei Administration of TCM	3	0	0	3	3	3	0	0	0	0	0	0	0	0	0	0	0	0
E398	Observation on the therapeutic effect of scalp acupuncture and body acupuncture in combination with rehabilitation exercise for hemiplegia and shoulder pain after stroke	1	0	World J Acupunct Moxibustion	1	0	1	China	1	60	33	27	acupuncture+rehabilitation training	1	1	drug+rehabilitation training	2	3	"Excel random number producer produced 60 r없idom numbers, number 1 to 33 belonged to type A, number 34 to 60 belonged to type B. Sixty 뼈ndom numbers were sort in rising order. In accordance with the order of type A and type B as well as the order of visit, the cases which comply with the diagnosis criteria and inclusive criteria were divided into an acupun야ure rehabilitation group (·φe A) and a r…	2	Not reported	3	open-label	2	Not reported	1	No drop out	2	The study protocol registered prospectively is not available	5	0	3	0	0	3	3	3	0	0	0	0	0	0	0	0	0	0	0	0
E399	Effectiveness of acupuncture for the treatment of chronic daily headache: A sham-controlled clinical trial	1	0	Acta Medica Mediterranea	2	MEDICINE, GENERAL & INTERNAL - SCIE	2	Turkey	2	56	34	22	acupuncture	1	1	sham acupuncture	1	2	Not reported	2	Not reported	1	sham acupuncture	1	outcomes were assessed by blinded participants	1	No drop out	2	The study protocol registered prospectively is not available	5	0	1	VAS	2	3	3	3	0	0	0	0	0	0	0	0	0	1	3	Our study confirmed that both the acupuncture and SA might be a beneficial and effective treatment for the CDH. However, the real acupuncture induced more effect on modulating intensity and duration of headache than in sham acupuncture.
E400	The efficiency of the acupressure in prevention of the chemotherapy-induced nausea and vomiting	1	22678407	Support Care Cancer	1	ONCOLOGY - SCIE; HEALTH CARE SCIENCES & SERVICES - SCIE; REHABILITATION - SCIE;	2	Turkey	2	120	67	53	acupressure+standard care	1	1	sham acupressure+standard care	1	2	Not reported	2	Not reported	1	sham acupressure	2	outcomes were assessed by blinded participants	2	Insufficient reporting	2	The study protocol registered prospectively is not available	2	Acknowledgments The authors thank Istanbul University, Research Fund, Project No. 7786.	2	CINV	2	3	3	3	0	0	0	0	0	0	0	0	0	2	0	It has been determined that CINV is directly related to the treatment, and acupressure wristband was not an effective approach in preventing CINV.
E401	Investigatingthe effect of pressure on third liver point on primary dysmenorrhea: A randomized controlled clinical trial	1	24616798	Iran Red Crescent Med J	1	MEDICINE, GENERAL & INTERNAL - SCIE	2	Iran	2	67	33	34	acupressure	5	2	sham acupressure	1	1	"Subjects were divided into two parallel groups, including group a (placebo point) and group b (third liver point), using a randomized block allocation (allocation ratio 1:1) based on pain intensity."	2	Not reported	1	sham acupressure	1	"The research unit and data analyzer were not aware of intervention and control groups."	1	Missing outcome data balanced in numbers across intervention groups	2	The study protocol registered prospectively is not available	2	Funding/Support Vice chancellor for research of Kashan University of Medical Sciences.	1	Pain	2	2	0	2	http://www.irct.ir/	6	IRCT201201308869N1	pain	1	0	2	0	0	1	2	The pressure on the LIV3 applied in this investigation was effective in reducing primary dysmenorrheal pain. So using this method is recommended to reduce PD.
E411	Acupressure, Sleep, and Quality of Life in Institutionalized Older Adults: A Randomized Controlled Trial	5	28152177	J AM GERIATR SOC	1	GERIATRICS & GERONTOLOGY - SCIE	2	Taiwan	1	62	31	31	acupressure	5	2	sham acupressure	1	2	Not reported	2	Not reported	1	sham acupressure	1	"Two trained assistants, who performed data collection, as well as participants, were all blinded to group assignments."	1	No drop out	2	The study protocol registered prospectively is not available	5	0	1	PSQI	1	3	3	3	0	0	0	0	0	0	0	0	0	0	0	0
E416	Acupressure as adjuvant treatment for the inpatient management of nausea and vomiting in early pregnancy: A double-blind randomized controlled trial	5	28418209	J OBSTET GYNAECOL RE	1	OBSTETRICS & GYNECOLOGY - SCIE	2	Malaysia	2	120	60	60	acupressure	5	2	sham acupressure	1	2	Not reported	2	Not reported	1	sham acupressure	1	"The investigator and the patients were kept blind as to which respective group they belonged to."	1	ITT analysis	2	The study protocol registered prospectively is not available	5	0	1	Pregnancy-Unique Quantification of Emesis and Nausea score	1	3	3	3	0	0	0	0	0	0	0	0	0	0	0	0
E420	Effect of governor vessel-regulating needling combined with rehabilitation training on the activities of daily living of patients with cerebral infarction	5	0	World J Acupunct Moxibustion	1	0	1	China	1	90	45	45	governor vessel regulating needling+rehabilitation training	1	1	conventional acupuncture+rehabilitation training	4	1	"Ninety patients with cerebral infarction, who visited the department of neurology and rehabilitation department of Cangzhou Central Hospital and Hebei Province Cangzhou Hospital of Integrated Traditional and Western Medicine from January, 2014 to April, 2016, were selected, and divided into 2 groups according to the random number table method:"	2	Not reported	2	acupuncture	2	Not reported	1	ITT analysis	2	The study protocol registered prospectively is not available	2	Supported by Administration of Traditional Chinese Medicine of Hebei Province:2016141	3	0	0	3	3	3	0	0	0	0	0	0	0	0	0	0	0	0
E421	Study on the effect of acupuncture at Sìshéncōng (﻿ EX-HN 1) and Băihuì ( GV 20) on the serum amino acids neurotransmitters of insomnia patients	5	0	World J Acupunct Moxibustion	1	0	1	China	1	80	40	40	acupuncture	1	1	diazepam	2	1	"The patients were divided into a treatment group and a control group based on the random control table"	2	Not reported	3	open-label	2	Not reported	1	No drop out	2	The study protocol registered prospectively is not available	5	0	3	0	0	3	3	3	0	0	0	0	0	0	0	0	0	0	0	0
E424	Clinical study of Taiji needling in treatment of peripheral facial neuritis	5	0	World J Acupunct Moxibustion	1	0	1	China	1	60	30	30	taiji needling	1	1	acupcuncture	4	1	"All the patients were divided into an observation group (Taiji needling group, n=30) and a control group (conventional acupuncture group, n=33) a ccording to the visiting sequence by adopting the random number table method"	2	Not reported	2	acupuncture	2	Not reported	1	No drop out	2	The study protocol registered prospectively is not available	2	Supported by scientific research project of Administration of Traditional Chinese Medicine of Sichuan: 20148078	3	0	0	3	3	3	0	0	0	0	0	0	0	0	0	0	0	0
E444	Electroacupuncture-reduced sedative and analgesic requirements for diagnostic EUS: A prospective, randomized, double-blinded, sham-controlled study	5	0	Gastrointest Endosc	1	GASTROENTEROLOGY & HEPATOLOGY - SCIE	2	China	1	128	64	64	electro-acupuncture	2	1	sham electro-acupuncture	1	1	"Patients fulfilling the inclusion and exclusion criteria were randomized on a 1 to 1 basis to the electroacupuncture (EA) group or sham-electroacupuncture (SA) group. A sealed opaque envelope containing the computergenerated randomized sequence was opened by the acupuncturist to determine the arm of intervention."	1	"Patients fulfilling the inclusion and exclusion criteria were randomized on a 1 to 1 basis to the electroacupuncture (EA) group or sham-electroacupuncture (SA) group. A sealed opaque envelope containing the computergenerated randomized sequence was opened by the acupuncturist to determine the arm of intervention."	1	sham acupuncture	1	"Recruited patients, the endoscopists, anesthetists, endoscopy nurses, and the assessor were blinded to the type of intervention."	1	No drop out	1	The study protocol is available and all of the study's pre-specified primary outcomes that are of interest in the review have been reported in the pre-specified way.	2	DISCLOSURE: This study was supported by the Health and Medical Research Fund, Hong Kong (Dr Teoh).	1	dosage of propofol	1	1	0	1	https://clinicaltrials.gov	2	NCT02066194	consumption of propofol	1	0	1	0	0	0	0	0
E445	Effect of acupuncture combined with spiral nasojejunal intubation on enteral nutrition in critically ill patients	5	0	Int J Clin Exp Med	2	MEDICINE, RESEARCH & EXPERIMENTAL - SCIE	2	China	1	70	35	35	acupuncture+blind insertion of spinal nasojejunal tubes	1	1	blind insertion of spinal nasojejunal tubes	3	1	"They were subdivided into the experiment group and the control group in terms of the random number table."	2	Not reported	3	open-label	2	Not reported	1	No drop out	2	The study protocol registered prospectively is not available	2	This paper was supported by the fund from Scientific Research for Traditional Chinese Medicine, and Integrated Traditional and Western Medicine from Tianjin municipal administration of traditional Chinese medicine (NO. 13008).	3	0	0	3	3	3	0	0	0	0	0	0	0	0	0	0	0	0
E447	Effectiveness of combined laser-puncture and conventional wound care to accelerate diabetic foot ulcer healing	5	0	Medical Journal of Indonesia	1	0	2	Indonesia	2	36	18	18	laser acupuncture	4	2	sham laser acupuncture	1	2	Not reported	2	Not reported	1	sham acupuncture	2	Not reported	1	No drop out	2	The study protocol registered prospectively is not available	5	0	3	0	0	3	3	3	0	0	0	0	0	0	0	0	0	0	0	0
E448	The clinical efficiency of acupuncture in preventing migraine attacks and its effect on serotonin levels	5	0	Turk Fiz Tip Rehabil Derg	1	REHABILITATION - SCIE	2	Turkey	2	54	29	25	acupuncture	1	1	drug	2	1	"were randomized to drug treatment group (4 males, 21 females; mean age 32.0±9.1 years; range 18 to 65 years) and acupuncture group (5 males, 24 females; mean age 33.76±7.82 years; range 18 to 65 years) using a computer-generated, random block design."	2	Not reported	3	open-label	2	Not reported	3	For continusous outcome data, placusible effect size among missing outcomes enough to induce clinically relevant bias in observed effect size (total drop out rate was 55%)	2	The study protocol registered prospectively is not available	2	The authors received no financial support for the research and/or authorship of this article.	3	0	0	3	3	3	0	0	0	0	0	0	0	0	0	0	0	0
E454	The SIESTA trial: A randomized study investigating the efficacy, safety, and tolerability of acupressure versus sham therapy for improving sleep quality in patients with end-stage kidney disease on hemodialysis	5	0	Evid Based Complement Alternat Med	2	INTEGRATIVE & COMPLEMENTARY MEDICINE - SCIE	1	Australia	2	42	21	21	acupressure	5	2	sham acupressure	1	1	"To ensure adequate concealment of allocation, a computer-generated randomization schedule was kept in sequentially numbered, sealed opaque envelopes."	1	"To ensure adequate concealment of allocation, a computer-generated randomization schedule was kept in sequentially numbered, sealed opaque envelopes."	1	sham acupressure	1	"Study participants, care providers working in the dialysis units, an outcome assessor, and study statistician were blinded to the participant’s allocation to minimize the potential for performance bias."	1	ITT analysis	1	The study protocol is available and all of the study's pre-specified primary outcomes that are of interest in the review have been reported in the pre-specified way.	5	0	1	PSQI	2	1	0	1	https://www.anzctr.org.au	8	ACTRN12615000989549	PSQI	1	0	2	0	0	2	0	Acupressure is a safe, well-tolerated, and highly acceptable therapy in adult hemodialysis patients in a Western healthcare setting with uncertain implications for therapeutic efficacy.
E456	Effectiveness of app-based self-acupressure for women with menstrual pain compared to usual care: A randomized pragmatic trial	5	29155036	Am J Obstet Gynecol	1	OBSTETRICS & GYNECOLOGY - SCIE	2	Germany	2	221	111	110	acupressure+usual care	5	2	usual care	2	1	"A statistician not involved in the study used “ranuni” random number generator of the SAS/STAT software version 9.2 (SAS Institute, Cary, NC) to generate the randomization list (1:1 ratio)."	1	"Eligible women were randomized by clicking a button of the database interface. The result could not be changed, which ensured allocation concealment."	3	open-label	3	outcomes were assessed by non-blinded participants	1	ITT analysis	1	The study protocol is available and all of the study's pre-specified primary outcomes that are of interest in the review have been reported in the pre-specified way.	5	0	1	NRS	1	1	0	1	https://clinicaltrials.gov	2	NCT01582724	NRS	1	0	1	0	0	0	0	0
E458	Effects of acupressure on sleep quality after coronary artery bypass surgery	4	0	Iranian Heart Journal	2	0	2	Iran	2	60	30	30	acupressure+sedative drugs on request	5	2	sedative drugs on request	2	2	Not reported	2	Not reported	3	open-label	2	Not reported	1	No drop out	2	The study protocol registered prospectively is not available	5	0	3	0	0	3	3	3	0	0	0	0	0	0	0	0	0	0	0	0
E481	Relaxing effect of lower leg acupuncture in sedentary university students with regard to physical movement and autonomic nerve activity: Randomized controlled trial	4	0	Traditional and Kampo Medicine	1	0	1	Japan	1	28	14	14	press needle	7	1	no treatment	3	2	Not reported	2	Not reported	3	open-label	2	Not reported	1	No drop out	2	The study protocol registered prospectively is not available	5	0	3	0	0	3	3	3	0	0	0	0	0	0	0	0	0	0	0	0
E488	Acupuncture for shoulder pain after stroke: A randomized controlled clinical trial	4	0	Eur J Integr Med	1	INTEGRATIVE & COMPLEMENTARY MEDICINE - SCIE	1	Korea	1	53	27	26	acupuncture	1	1	sham acupuncture	1	1	"Random numbers were generated with a statistical software package (IBM SPSS Statistics for Windows, Version 21.0, Armonk, NY: IBM Corp., 2012) with a block size of 4"	1	"Allocation concealment was conducted using the concealed opaque envelope method."	1	sham acupuncture	1	"The outcome assessor was also blinded to the group assignments and was trained to apply the pain scales and conduct physical tests."	1	ITT analysis	3	One or more primary outcomes is reported using measurements, analysis methods or subsets of the data that were not pre-specified.	2	This research was supported by a grant (#13-B-04) from the National Rehabilitation Center Research Institute.	1	VAS at a3	1	1	0	1	cris.nih.go.kr	3	KCT0000988	VAS at baseline, 3rd, 6th, 9th acupuncture session and 1 week after treatment period. total 5 times assessments	2	5	2	1	At the time frame of registered time assessment of primary outcome, primary outcome was not significant.	0	0	0
E53	Influence of laser puncture on endothelial dysfunction on hypertensive patients	4	0	Trends in Medical Research	2	Biochemistry, Genetics and Molecular Biology Biochemistry, Genetics and Molecular Biology (miscellaneous) Medicine Medicine (miscellaneous) Pharmacology, Toxicology and Pharmaceutics Pharmacology, Toxicology and Pharmaceutics (miscellaneous)	2	Egypt	2	60	30	30	aerobic exercise+laser acupuncture	4	2	aerobic exercise+sham laser acupuncture	1	2	Not reported	2	Not reported	1	sham acupuncture	2	Not reported	2	Insufficient reporting	2	The study protocol registered prospectively is not available	5	0	3	0	0	3	3	3	0	0	0	0	0	0	0	0	0	0	0	0
E60	Effectiveness of Acupressure on the Taichong Acupoint in Lowering Blood Pressure in Patients with Hypertension: A Randomized Clinical Trial	4	0	Evid Based Complement Alternat Med	2	INTEGRATIVE & COMPLEMENTARY MEDICINE - SCIE	1	Taiwan	1	80	40	40	acupressure	5	2	sham acupressure	1	1	"In this study, a gender-stratified random assignment, conducted by nonteam members prior to the beginning of the study, was used to exclude the potential effect of sex on BP and acupressure [3, 27–30]. The randomization process included the following: (1) 20 strips of paper labeled “control group” and 20 labeled “experimental group” being placed individually in opaque envelopes; (2) the envelope…	1	"In this study, a gender-stratified random assignment, conducted by nonteam members prior to the beginning of the study, was used to exclude the potential effect of sex on BP and acupressure [3, 27–30]. The randomization process included the following: (1) 20 strips of paper labeled “control group” and 20 labeled “experimental group” being placed individually in opaque envelopes; (2) the envelope…	1	sham acupuncture	2	Not reported	1	No drop out	2	The study protocol registered prospectively is not available	2	They also sincerely thank the Ministry of Science and Technology, Taiwan, for financially supporting this research (NSC 102-2314-B-039-009).	2	systolic BP	2	3	3	3	0	0	0	0	0	0	0	0	0	1	2	Acupressure on the Taichong acupoint can lower BP in hypertensive patients and may be included in the nursing care plan for hypertension. However, additional studies are needed to determine the optimal dosage, frequency, and long-term effects of this therapy.
E66	Response of bladder reservoir function to low level laser acupuncture in primary monosymptomatic nocturnal enuresis	4	0	Int J Pharmtech Res	2	0	2	Egypt	2	50	25	25	laser acupuncture	4	2	sham laser acupuncture	1	2	Not reported	2	Not reported	1	sham acupuncture	2	Not reported	2	Insufficient reporting	2	The study protocol registered prospectively is not available	1	The authors declared that this study has received no financial support .	3	0	0	3	3	3	0	0	0	0	0	0	0	0	0	0	0	0
E72	Modified green dragon swaying its tail needling manipulation for treatment of knee osteoarthritis	5	0	World J Acupunct Moxibustion	1	0	1	China	1	95	48	47	acupuncture(modified green dragon swaying its tail manipulation)	1	1	acupuncture(common needling manipulation)	4	1	"according to the visiting sequence for the fi rst time by adopting the random number table method"	2	Not reported	2	acupuncture	2	Not reported	1	Missing outcome data balanced in numbers across intervention groups	2	The study protocol registered prospectively is not available	2	Supported by Scienti fi c research project of traditi onal Chinese medicine of Hubei Province in 2014, research project at the academy level of Hubei Provincial Hospital of TCM	3	0	0	3	3	3	0	0	0	0	0	0	0	0	0	0	0	0
E74	Treatment of 30 patients with intractable facial paralysis by warming-needle moxibustion at Băihuì (GV 20) combined with penetration needling	3	0	World J Acupunct Moxibustion	1	0	1	China	1	60	30	30	moxibustion+acupuncture	6	2	acupuncture	4	1	"Sixty patients with intractable facial paralysis were randomly divided into an observation group (group A) and a control group (group B) according to the random number table."	2	Not reported	3	open-label	2	Not reported	1	No drop out	2	The study protocol registered prospectively is not available	5	0	3	0	0	3	3	3	0	0	0	0	0	0	0	0	0	0	0	0
E76	Effect of grain-shaped moxibustion on the expression of IL-12 in peripheral blood in malignant tumor patients with both qi and blood deficiency undergoing chemotherapy	3	0	World J Acupunct Moxibustion	1	0	1	China	1	70	35	35	grain shape moxibustion+chemotherapy	6	2	chemotherapy	2	1	"randomly divided into a chemotherapy group (group A) and a chemotherapy combined with grainshaped moxibustion group (group B) by sortition."	2	Not reported	3	open-label	2	Not reported	2	Insufficient reporting	2	The study protocol registered prospectively is not available	5	0	3	0	0	3	3	3	0	0	0	0	0	0	0	0	0	0	0	0
E84	Self-administered acupressure for treating adult psychiatric patients with constipation: A randomized controlled trial	3	26535053	Chin Med	1	INTEGRATIVE & COMPLEMENTARY MEDICINE - SCIE; PHARMACOLOGY & PHARMACY - SCIE;	1	China	1	78	39	39	acupressure	5	2	sham acupressure	1	1	"Two sets of matched pairs of participants were listed and the paired participants in one list were then randomly assigned to either the self-administered acupressure or sham group using computer-generated random number sequences"	2	Not reported	1	sham acupuncture	1	outcomes were assessed by blinded participants	1	Missing outcome data balanced in numbers across intervention groups	2	The study protocol registered prospectively is not available	1	There was no research Grant supported for this clinical trial.	1	CAS	1	2	0	2	https://clinicaltrials.gov/	2	NCT02187640	CAS	1	0	1	0	0	0	0	0
E99	Acupuncture combined with medicated cupping for temporomandibular disorders	3	0	World J Acupunct Moxibustion	1	0	1	China	1	120	62	58	acupuncture+cupping	1	1	cupping	2	1	"From June 2013 to September 2014, a total of 120 patients with TMD who visited department of stomatology in Xiyuan Hospital of China Academy of Chinese Medical Sciences were selected and divided into acupuncture combined with cupping group (group A) and cupping group (group B) according to the random number table and random number remainder method."	2	Not reported	3	open-label	2	Not reported	1	No drop out	2	The study protocol registered prospectively is not available	5	0	3	0	0	3	3	3	0	0	0	0	0	0	0	0	0	0	0	0
P100	Laser acupuncture for depression: a randomised double blind controlled trial using low intensity laser intervention.	1	23337655	J Affect Disord	2	depression, mania, mood spectrum, emotions and personality, anxiety and stress	2	Australia	2	47	25	22	laser acupuncture	4	2	placebo laser acupuncture	1	1	"Randomisa- tion was computer-generated."	1	"Only the project manager (JAH) was privy to this sequence to allow allocation of participants to LA or PA. Switch ‘A’ or ‘B ’was identified for each participant and this was kept in an envelope in each participant’s folder (identifiable by the recruitment code alone of initials and recruitment number)."	1	sham acupuncture	1	outcome was assessed by patients who were blinded	1	ITT analysis	2	The study protocol registered prospectively is not available	2	This study was funded by the Black Dog Foundation and a grant from a private philanthropist.	1	change in severity of depression using the Hamilton-Depression Rating Scale (HAM-D),	1	2	0	2	http://www.anzctr.org.au/	8	ACTRN12610000340033	Hamilton Depression Score (HAM-D) QID-SR	2	1	2	0	0	0	0	0
P101	The effect of acupuncture on relieving pain after inguinal surgeries.	1	23342207	Korean J Pain	1	0	2	Iran	2	90	45	45	electroacupuncture	2	1	sham acupuncture	1	2	Not reported	2	Not reported	1	sham acupuncture	1	"Postoperative pain was quantified by a blind observer in both groups using a visual analogue scale (VAS) standard score before being compared." "This was a prospective, randomized, double-blinded, placebo-controlled study"	1	No drop out	2	The study protocol registered prospectively is not available	5	0	3	0	0	3	2	2	http://www.irct.ir/	6	IRCT201202088956N1	pain	2	1	1	2	0	0	0	0
P108	Laser acupuncture in patients with temporomandibular dysfunction: a randomized controlled trial.	1	23380907	Lasers Med Sci	2	ENGINEERING, BIOMEDICAL - SCIE; SURGERY - SCIE;	2	Brazil	2	53	27	26	laser acupuncture+occlusal splint therapy	4	2	placebo laser acupuncture+occlusal splint therapy	1	1	"A simple random allocation procedure among the selected subjects, by means of a randomization table (Software SPSS for Windows 13.0),"	2	Not reported	1	placebo laser acupuncture	1	"A second evaluator blinded to both treatments and trained for application of VAS" outcomes was assessed by patients who were blinded	2	Insufficient reporting	1	The study protocol is available and all of the study's pre-specified primary outcomes that are of interest in the review have been reported in the pre-specified way.	5	0	2	VAS	1	1	0	1	http://www.anzctr.org.au/, http://www.ensaiosclinicos.gov.br/	5,8	RBR-7sw5hf,ACTRN12611000088943	VAS	1	0	1	0	0	0	0	0
P109	A dual-center randomized controlled double blind trial assessing the effect of acupuncture in reducing musculoskeletal symptoms in breast cancer patients taking aromatase inhibitors.	1	23393007	Breast Cancer Res Treat	2	ONCOLOGY - SCIE	2	US,Austrailia	2	51	25	26	acupuncture	1	1	sham acupuncture	1	1	"Patients’ randomization lists were generated by the trial statistician using specialized randomization software prior to the study initiation."	2	"Randomization assignments occurred at the University of Maryland and were provided to the acupuncturist at each center."	1	sahm acupuncture	1	outcome was assessed by patients who were blinded	1	MIssing outcome data balanced in numbers across intervention groups, with similar reasons for mising data across groups.	1	The study protocol is available and all of the study's pre-specified primary outcomes that are of interest in the review have been reported in the pre-specified way.	5	0	1	HAQ-DI,VAS	2	1	0	1	https://clinicaltrials.gov/	2	NCT00641303	HAQ-DI,VAS	1	0	2	0	0	2	0	Abstract Up to 50 % of women receiving aromatase inhibitor (AI) complain of AI-associated musculoskeletal symptoms (AIMSS) and 15 % discontinue treatment. We conducted a randomized, sham-controlled trial to evaluate whether acupuncture improves AIMSS and to explore potential mechanisms. Postmenopausal women with early stage breast cancer, experiencing AIMSS were randomized to eight weekly real or…
P110	Comparative study in the management of allergic rhinitis in children using LED phototherapy and laser acupuncture.	1	23394792	Int J Pediatr Otorhinolaryngol	1	OTORHINOLARYNGOLOGY - SCIE; PEDIATRICS - SCIE;	2	Egypt	2	40	20	20	laser acupucnture+placebo tablet	4	2	LED phototherapy+placebo tablet	2	2	Not reported	2	Not reported	3	open-label	2	Not reported	1	No drop out	2	The study protocol registered prospectively is not available	5	0	3	0	0	3	3	3	0	0	0	0	0	0	0	0	0	0	0	0
P113	Effectiveness of strengthened stimulation during acupuncture for the treatment of Bell palsy: a randomized controlled trial.	1	23439629	CMAJ	1	MEDICINE, GENERAL & INTERNAL - SCIE	2	China	1	338	167	171	acupuncture(de qi)	1	1	acupuncture(no de qi)	4	1	"patients were randomly assigned to either the de qi or control group via computergenerated random numbers."	1	"The treatment allocations were sealed in opaque envelopes that were opened sequentially."	2	"During the treatment process, the acupuncturists explained “acupuncture” and “de qi” to patients in both groups in the same way."	1	"The patients, recruiters and outcome assessors were all unaware of study-group assignments."	1	MIssing outcome data balanced in numbers across intervention groups, with similar reasons for mising data across groups.	1	The study protocol is available and all of the study's pre-specified primary outcomes that are of interest in the review have been reported in the pre-specified way.	2	Funding: This work was supported by grants from National Science Fund for Distinguished Young Scholars (no. 30725019), Natural Science Foundation of China (no. 81030021) and National Basic Research Program (nos. 2006CB504502, 2011CB504403 and 2011CB505200).	1	House–Brackmann score	1	1	0	1	https://clinicaltrials.gov/	2	NCT00685789	House–Brackmann score	1	0	1	0	0	0	0	0
P115	Acupuncture for ovulation induction in polycystic ovary syndrome: a randomized controlled trial.	1	23482444	Am J Physiol Endocrinol Metab	1	ENDOCRINOLOGY & METABOLISM - SCIE; PHYSIOLOGY - SCIE;	2	Sweden	2	32	16	16	acupuncture+electro-acupuncture	1,2	1	meeting physical therapists	3	1	"Randomization was computer generated (http://www.randomization.com),"	1	"Randomization was computer generated (http://www.randomization.com), and investigators were blinded until statistical analyses"	3	open-label	1	"investigators were blinded until statistical analyses."	1	ITT analysis	3	Not all of the study's pre-spectified primary outcomes have been reported.	2	This study (ClinicalTrials.gov Identifier: NCT00921492) was financed by grants from the Swedish Research Council (Project No. K2012–55X-15276- 08-3), the Jane and Dan Olsson Foundations, the Novo Nordisk Foundation, The Hjalmar Svensson Foundation, the Adlerbert Research Foundation, Wilhelm and Martina Lundgrens’s Science Fund, the Swedish federal government under the LUA/ALF agreement (ALFGBG-13…	1	LH pulsatility	2	1	0	1	https://clinicaltrials.gov/	2	NCT00921492	LH pulsalitility, cortisol pulsatility	2	2	3	3	omitted	1	5	We conclude that repeated acupuncture treatments resulted in higher ovulation frequency in lean/overweight women with PCOS and were more effective than just meeting with the therapist. Ovarian and adrenal sex steroid serum levels were reduced with no effect on LH secretion.
P117	Acupuncture versus valproic acid in the prophylaxis of migraine without aura: a prospective controlled study.	1	23511357	Minerva Anestesiol	1	ANESTHESIOLOGY - SCIE; CRITICAL CARE MEDICINE - SCIE;	2	Italy	2	100	50	50	acupuncture	1	1	valproic acid	2	1	"We conclude that repeated acupuncture treatments resulted in higher ovulation frequency in lean/overweight women with PCOS and were more effective than just meeting with the therapist. Ovarian and adrenal sex steroid serum levels were reduced with no effect on LH secretion."	1	"We conclude that repeated acupuncture treatments resulted in higher ovulation frequency in lean/overweight women with PCOS and were more effective than just meeting with the therapist. Ovarian and adrenal sex steroid serum levels were reduced with no effect on LH secretion."	3	open-label	3	Primary outcome was Midas Index by unblinded patients.	1	Reasons for missing outcome data unlikely to be related to true outcome.	2	The study protocol registered prospectively is not available	1	funding-none	1	Midas Index	2	3	3	3	0	0	0	0	0	0	0	0	0	1	1	Our data show a lower pain intensity and lower Rizartriptan intake at six-months follow-up with no adverse events in acupuncture patients compared to those with valproic acid.
P123	The influence of electro-acupuncture stimulation to female constipation patients.	1	23548121	Am J Chin Med	2	INTEGRATIVE & COMPLEMENTARY MEDICINE - SCIE; MEDICINE, GENERAL & INTERNAL - SCIE;	1	Taiwan	1	60	30	30	electro-acupuncture	2	1	sham electro-acupuncture	1	2	Not reported	2	Not reported	1	sham electro-acupuncture	2	Not reported	2	Insufficient reporting	2	The study protocol registered prospectively is not available	2	Our appreciation goes to the National Science Council (NSC96-2320-B075-002-MY2) for funding this project.	3	0	0	3	3	3	0	0	0	0	0	0	0	0	0	0	0	0
P126	Electroacupuncture for moderate and severe benign prostatic hyperplasia: a randomized controlled trial.	1	23593139	PLoS One	1	MULTIDISCIPLINARY SCIENCES - SCIE	2	China	1	100	50	50	electro-acupuncture on acupoint	2	1	electroacupuncture (non-acupoint)	1	1	"Sequentially numbered, opaque, sealed envelopes were distributed to patients by an investigator who was not involved in acupuncture procedures and data analyses. Based on odd or even numbers assigned in the envelope, participants were randomly allocated"	1	"Sequentially numbered, opaque, sealed envelopes were distributed to patients by an investigator who was not involved in acupuncture procedures and data analyses. Based on odd or even numbers assigned in the envelope, participants were randomly allocated"	1	sham electro-acupuncture	1	outcome was assessed by patients who were blinded	1	ITT analysis	1	The study protocol is available and all of the study's pre-specified primary outcomes that are of interest in the review have been reported in the pre-specified way.	2	This study is supported by a grant from the ‘‘Twelfth Five-Year Plan’’ of National Science and Technology Support Program (Project Number: 2012BAI24B01) and Guang’anmen Hospital (2009S208). No other potential conflict of interest related to this trial. The funders had no role in study design, data collection and analysis, decision to publish, or preparation of the manuscript	1	IPSS at the 6th week	1	1	0	1	https://clinicaltrials.gov/	2	NCT01218243	IPSS at the 6th week	1	0	1	0	0	0	0	0
P127	Effects of body electroacupuncture on plasma leptin concentrations in obese and overweight people in Iran: a randomized controlled trial.	1	23594450	Altern Ther Health Med	1	INTEGRATIVE & COMPLEMENTARY MEDICINE - SCIE	1	Iran	2	94	47	47	electro-acupuncture+low calorie diet	2	1	sham ecletro-acupuncture+low calorie diet	1	1	"Using random number tables, the team randomly allocated the individuals"	2	Not reported	1	sham electro-acupuncture	2	Not reported	1	Reasons for missing outcome data unlikely to be related to true outcome.	2	The study protocol registered prospectively is not available	2	Grant number 88-4750 from the Gastroentrohepatology Research Center of Shiraz University of Medical Sciences supported this project. No competing financial interests exist for the authors.	3	0	0	3	3	3	0	0	0	0	0	0	0	0	0	0	0	0
P13	Electroacupuncture and rosiglitazone combined therapy as a means of treating insulin resistance and type 2 diabetes mellitus: a randomized controlled trial.	1	23983807	Evid Based Complement Alternat Med	2	INTEGRATIVE & COMPLEMENTARY MEDICINE - SCIE	1	Taiwan	1	31	16	15	electroacupuncture+TZD	2	1	TZD	2	1	"a random number for each treatment was generated on a calculator"	2	Not reported	1	"All patients were blinded to treatment assignment during the period of study"	1	"All measurements were performed by one independent technician who was blinded to the treatment assignments of the patients throughout the study and the side effects of all the treatments were also recorded"	1	Reasons for missing outcome data unlikely to be related to true outcome.	2	The study protocol registered prospectively is not available	2	"Changhua County Joint Research Program (TCVGH-DYU- 1028305) for providing the funding for this research"	1	plasma glucose level after treatment	2	2	0	2	https://clinicaltrials.gov/	2	NCT01577095	plasma glucose	1	0	2	0	0	1	2	"This combined therapy seems to suppress endogenous insulin secretion by improving insulin resistance via a mechanism involving a reduction in plasma FFA"
P132	The effect of acupressure on nausea and vomiting after cesarean section under spinal anesthesia.	1	23605600	Acta Med Iran	2	0	2	Iran	2	152	76	76	acupressure by a wrist elastic band	5	2	elastic band	1	2	Not reported	2	Not reported	1	"The study was double blind, and neither the patients, nor the study team were aware of the patients groups."	1	"The study was double blind, and neither the patients, nor the study team were aware of the patients groups."	1	No drop out	2	The study protocol registered prospectively is not available	5	0	3	0	0	3	3	3	0	0	0	0	0	0	0	0	0	0	0	0
P137	Effects of motion style acupuncture treatment in acute low back pain patients with severe disability: a multicenter, randomized, controlled, comparative effectiveness trial.	1	23639822	Pain	1	ANESTHESIOLOGY - SCIE; CLINICAL NEUROLOGY - SCIE; NEUROSCIENCES - SCIE;	2	South Korea	1	58	29	29	motion style acupuncture treatment	8	1	conventional diclofenac injection	2	1	"Randomization was conducted by a statistics specialist who had no contact with the participants. Random numbers with block randomization were generated using the SAS version 9.1.3 statistical package (SAS Institute, Cary, NC)"	1	"the randomized numbers were kept in sealed envelopes by a researcher who had no direct contact with the study participants"	3	open-label	1	"Assessor-blinding was achieved by blinding the assessor performing outcome assessment and CRF data entry to the random allocation"	1	ITT analysis	3	One or more primary outcomes is reported using measurements, analysis methods or subsets of the data that were not pre-specified.	2	This study is supported by Jaseng Medical Foundation.	1	NRS at 30 minutes	1	1	0	1	https://clinicaltrials.gov/	2	NCT01315561	Change from Baseline in numerical rating scale of back pain [ Time Frame: Before treatment, At 30 minutes, 2, 4, and 24 weeks after treatment. ]	2	5	1	2	Significant registered primary outcome was not a primary outcome in a publication.	0	0	0
P140	Effectiveness of abdominal acupuncture for patients with obesity-type polycystic ovary syndrome: a randomized controlled trial.	1	23676106	J Altern Complement Med	2	INTEGRATIVE & COMPLEMENTARY MEDICINE - SCIE	1	China	1	86	43	43	abdominal acupuncture	1	1	metformin	2	1	"Computer-generated randomization within each stratum was conducted by using permuted blocks of two"	1	"randomization was concealed until interventions were assigned"	3	open-label	2	Not reported	1	No drop out	2	The study protocol registered prospectively is not available	2	This work was supported by Natural Science Foundation of China (30701119) and Natural Science Foundation of Guangdong Province (9151008901000050).	3	0	0	2	0	2	http://www.chictr.org.cn/	1	ChiCTR-TRC-12002003	sex hormone,FBG,FIN,TC,TG,LDL-C,HDL-C,OGTT	2	1	2	0	Primary outcomes in protocol were not significant.	0	0	0
P146	Electroacupuncture reduces hemiplegia following acute middle cerebral artery infarction with alteration of serum NSE, S-100B and endothelin.	1	23713736	Curr Neurovasc Res	1	CLINICAL NEUROLOGY - SCIE; NEUROSCIENCES - SCIE;	2	China	1	98	49	49	elecrto-acuuncture+routine treatment	2	1	routine treatment	2	2	Not reported	2	Not reported	3	open-label	2	Not reported	1	Reasons for missing outcome data unlikely to be related to true outcome.	2	The study protocol registered prospectively is not available	2	This work was supported by the Key Projects of Scientific Research Funds (JX5A04) from Health Department of Hubei Province, China.	3	0	0	3	3	3	0	0	0	0	0	0	0	0	0	0	0	0
P148	Acupuncture in subacute stroke: no benefits detected.	1	23723385	Phys Ther	1	ORTHOPEDICS - SCIE; REHABILITATION - SCIE;	2	China	1	188	98	90	body and scalp acupuncture+conventional rehabilitation	1	1	conventional rehabiltation	2	1	"Patients were allocated into acupuncture and rehabilitation groups following the principle of simple block randomization."	1	"The allocation of the groups was initially concealed. A researcher with no involvement in any of the evaluations or treatments opened envelopes consecutively based on patient enrollment sequence and forwarded the random number to the researcher in charge of enrollment"	3	open-label	1	"Four physical therapists, each with more than 5 years of experience in rehabilitation practice and not involved in the treatment protocol, applied all outcome measures while blinded to group assignments."	1	No drop out	2	The study protocol registered prospectively is not available	2	This work was supported by funding from the Jiangsu Province Department of Health, China	2	upper limb motor function as measured by the FMA scale	2	3	3	3	0	0	0	0	0	0	0	0	0	2	0	Conclusions. In patients with subacute stroke, the addition of body and scalp acupuncture to a regimen of conventional physical therapy does not result in further improvement in either motor function or ADL beyond the effect of conventional physical therapy alone.
P149	Effectiveness and acceptance of acupuncture in patients with chronic low back pain: results of a prospective, randomized, controlled trial.	1	23738680	J Altern Complement Med	2	INTEGRATIVE & COMPLEMENTARY MEDICINE - SCIE	1	Germany	2	160	80	80	acupuncture+a standard rehabilitation program	1	1	a standard rehabilitation program	2	1	"Randomization was done by the Institute for Epidemiology andMedical Biometry of the University of Ulm, Germany, by using a balanced block randomization."	2	Not reported	3	open-label	3	SF-36 were measured by unblinded patients.	1	Reasons for missing outcome data unlikely to be related to true outcome.	2	The study protocol registered prospectively is not available	5	0	1	items of SF-36	2	3	3	3	0	0	0	0	0	0	0	0	0	1	2	Acupuncture was highly accepted and had positive effects in patients with chronic low back pain. These results show that acupuncture can be an effective, well-tolerated therapy with no major adverse events.
P151	Methadone maintenance treatment versus methadone maintenance treatment plus auricular acupuncture: impacts on patient satisfaction and coping mechanism.	1	23764566	J Pharm Pract	2	new drugs and novel therapeutic approaches, pharmacotherapy reviews and controversies, pharmacokinetics, drug interactions, drug administration, adverse drug events, medication safety, pharmacy education, and other pharmacy practice topics	2	Malaysia	2	69	29	40	MMT+auricular acupuncture	3	1	MMT	2	1	"randomized via the Interactive Voice Response System (IVRS) to either receive MMT only (MMT) or MMT plus AA (MMT þ AA)"	1	"randomized via the Interactive Voice Response System (IVRS) to either receive MMT only (MMT) or MMT plus AA (MMT þ AA)"	3	open-label	2	Not reported	2	Insufficient reporting	2	The study protocol registered prospectively is not available	2	The author(s) disclosed receipt of the following financial support for the research, authorship, and/or publication of this article: This work was supported by the Centre for Research Management and Innovation, Universiti Sultan Zainal Abidin (UniSZA), Terengganu, Malaysia [grant number: UDM/10/BR(022)].	3	0	0	3	3	3	0	0	0	0	0	0	0	0	0	0	0	0
P152	Hypothalamus-related resting brain network underlying short-term acupuncture treatment in primary hypertension.	1	23781269	Evid Based Complement Alternat Med	2	INTEGRATIVE & COMPLEMENTARY MEDICINE - SCIE	1	China	1	32	17	15	acupuncture	1	1	no treatment	3	2	Not reported	2	Not reported	3	open-label	2	Not reported	1	Reasons for missing outcome data unlikely to be related to true outcome.	3	The study protocol registered prospectively is not available and not all of the study's pre-spectified primary outcomes in methods of manuscript are reported	2	This study was supported by the National Natural Science Foundation of China under Grant nos.	3	0	0	3	3	3	0	0	0	0	0	0	0	0	0	0	0	0
P1556	Clinical observation on treatment of clearing the governor vessel and refreshing the mind needling in neural development and remediation of children with cerebral palsy	1	23818202	Chin J Integr Med	1	INTEGRATIVE & COMPLEMENTARY MEDICINE - SCIE	1	China	1	200	100	100	acupuncture+rehabilitation training	1	1	rehabilitation training	2	1	"After obtaining written informed consent from the parents, 200 cases hospitalized from January 2008 to December 2009 were randomly assigned to two groups by lot, 100 cases in each group"	2	Not reported	3	open-label	2	Not reported	1	Missing outcome data balanced in numbers across intervention groups	2	The study protocol registered prospectively is not available	2	Supported by the National Natural Science Foundation of China (No. 3074007)	3	0	0	3	3	3	0	0	0	0	0	0	0	0	0	0	0	0
P158	The effect of ouhyul herbal acupuncture point injections on shoulder pain after stroke.	1	23843875	Evid Based Complement Alternat Med	2	INTEGRATIVE & COMPLEMENTARY MEDICINE - SCIE	1	South Korea	1	24	13	11	Ouhyul Herbal Acupuncture Point Injections	8	1	normal saline	1	1	"They were randomized offsite using a blocked stratified procedure that consisted of a block size of four with one stratum and two groups with different baseline NRS scores (>5 and≤5).The randomization was conducted by an independent physician who was not involved in the inclusion or exclusion process, treatment, or assessment procedures."	2	Not reported	1	normal saline injection	1	"Participants were evaluated by the numerical rating scale (NRS), painless passive range of motion (PROM) of external shoulder rotation, and the Fugl- Meyer Motor Assessment (FMMA) and the McGill Pain Questionnaire-short form (MPQ-SF) at each visit by the same examiner blinded to group allocation."	1	Reasons for missing outcome data unlikely to be related to true outcome.	3	The study protocol registered prospectively is not available and not all of the study's pre-spectified primary outcomes in methods of manuscript are reported	5	0	3	0	0	3	3	3	0	0	0	0	0	0	0	0	0	0	0	0
P16	Acupuncture for anxiety in lactating mothers with preterm infants: a randomized controlled trial.	1	24369477	Evid Based Complement Alternat Med	2	INTEGRATIVE & COMPLEMENTARY MEDICINE - SCIE	1	Brazil	2	59	29	30	acupuncture	1	1	sham acupuncture	1	1	Randomization sequence was created by a computer-generated list, using random block sizes of 4 and 6, with a 1 : 1 allocation.	1	Sequential numbers were written outside opaque envelopes which contained the type of intervention inside.	1	sham acupuncture	1	"patient-assessor blind"	3	For continous data, plausible effect size among missing outcomes among missing outcomes enough to induce clnically relevant bias in observed effect size.	3	Not all of the study's pre-spectified primary outcomes have been reported.	2	"This work was supported by the State of Sao Paulo Research Foundation."	1	STAI-State scores before and after treatment	2	1	0	1	http://www.anzctr.org.au/	8	ACTRN12611000025932	Reduction of anxiety measured by participants' STAI (State-trait anxiety inventory) scores [Before randomization and two weeks after beginning of treatment] Reduction of anxiety measured by participants' salivary cortisol levels [30 minutes before acupuncture and the morning after acupuncture, at each appointment.]	2	1	2	1	the outcome, which was primary in thd protocol and described as non-primary in the publication, had negative results	2	0	The purpose of this study was to evaluate the effect of acupuncture versus placebo acupuncture on anxiety in lactating mothers with preterm infants. A parallel, randomized, patient-assessor blind, placebo-controlled trial was conducted in a tertiary school hospital in Londrina, Brazil, between 2011 and 2012. Mothers (𝑛 = 29) with very low birth weight infants born at this institution were randoml…
P160	Auricular acupuncture at the "shenmen" and "point zero" points induced parasympathetic activation.	1	23861718	Evid Based Complement Alternat Med	2	INTEGRATIVE & COMPLEMENTARY MEDICINE - SCIE	1	Japan	1	26	13	13	auricular acupuncture	3	1	no treatment	3	2	Not reported	1	"Patients were randomized into two groups, using sealed envelopes"	3	open-label	2	Not reported	1	No drop out	3	The study protocol registered prospectively is not available and not all of the study's pre-spectified primary outcomes in methods of manuscript are reported	5	0	3	0	0	3	3	3	0	0	0	0	0	0	0	0	0	0	0	0
P161	Auricular acupressure for analgesia in perioperative period of total knee arthroplasty.	1	23865512	Pain Med	2	MEDICINE, GENERAL & INTERNAL - SCIE	2	China	1	90	45	45	auricular acupressure	5	2	sham acupressure	1	2	Not reported	1	"Then the acupuncturist randomly assigned the patients to two groups using the sealed-envelope method."	1	sham acupressure	2	Not reported	1	No drop out	2	The study protocol registered prospectively is not available	5	0	2	"A sample size of 26 subjects per group provided 80% power to detect a clinically meaningful difference in analgesic via PCA among two groups at an alpha level of 0.05 (two-tailed test)."	1	3	3	3	0	0	0	0	0	0	0	0	0	0	0	0
P168	Integrating acupuncture with exercise-based physical therapy for knee osteoarthritis: a randomized controlled trial.	1	23965480	J Clin Rheumatol	1	RHEUMATOLOGY - SCIE	2	US	2	214	105	109	acupuncture	1	1	non-penetrating acupuncture	1	1	"All patients were randomized with a block size of 6, stratified by acupuncturist. The randomization coding was computer generated by an independent statistician"	1	"The randomization coding was computer generated by an independent statistician, sealed in individual opaque envelopes, and kept in a lock box in a private room accessible only by the acupuncturist at each site"	1	sham acupuncture	1	"The patients, physical therapists, data collectors, and statistician were blinded throughout the study period."	1	MIssing outcome data balanced in numbers across intervention groups, with similar reasons for mising data across groups.	2	The study protocol registered prospectively is not available	2	This study is supported by a grant from the National Institutes of Health/ National Center for Complementary and Alternative Medicine (NCCAM) R01-AT000304.	1	WOMAC	2	2	0	2	https://clinicaltrials.gov/	2	NCT00035399	none	2	4	0	0	0	2	0	Conclusions: Puncturing acupuncture needles did not perform any better than nonpuncturing needles integrated with EPT. Whether EPT, acupuncture, or other factors accounted for any improvement noted in both groups could not be determined in this study. Expectation for relief was a predictor of reported benefit.
P169	Acupuncture in asthmatic children: a prospective, randomized, controlled clinical trial of efficacy.	1	23981368	Altern Ther Health Med	1	INTEGRATIVE & COMPLEMENTARY MEDICINE - SCIE	1	Denmark	2	122	64	58	acupuncture	1	1	no treatment	3	2	Not reported	2	Not reported	3	open-label	2	Not reported	2	Insufficient reporting	2	The study protocol registered prospectively is not available	2	The study received grants from ViFAB (Videns-og Forskningscenter for Alternativ Behandling), IMK Almene Fond, and Aase og Ejner Danielsens Fond, trial registration: EudraCT No. 2012-004095-19.	1	at 12 months regarding changes in asthma symptoms and medication	2	2	0	2	https://eudract.ema.europa.eu/	10	EudraCT No. 2012-004095-19	0	0	0	0	0	0	1	5	Although the effect was not sustained beyond the treatment period, the study demonstrated that acupuncture had an effect on asthma in preschool children for the duration of the treatment course as assessed by subjective parameters and use of medication.0
P170	Acupuncture for chronic fatigue syndrome: a randomized, sham-controlled trial with single-blinded design.	1	23981369	Altern Ther Health Med	1	INTEGRATIVE & COMPLEMENTARY MEDICINE - SCIE	1	China	1	137	68	69	acupuncture	1	1	sham acupuncture	1	3	"Permuted-block randomization was employed to allocate participants, with the random sampling sequence following the manner of ECEC (E = experimental, and C = control); that is, assignment of participants to groups followed a chronological sequence."	3	"Permuted-block randomization was employed to allocate participants, with the random sampling sequence following the manner of ECEC (E = experimental, and C = control); that is, assignment of participants to groups followed a chronological sequence."	1	sham acupuncture	1	outcome was assessed by patients who were blinded	2	Insufficient reporting	2	The study protocol registered prospectively is not available	5	0	1	"Chalder's Fatigue Scale."	1	3	3	3	0	0	0	0	0	0	0	0	0	0	0	0
P177	Effects of acupuncture on the symptoms of anxiety and depression caused by premenstrual dysphoric disorder.	1	24029029	Acupunct Med	1	INTEGRATIVE & COMPLEMENTARY MEDICINE - SCIE	1	Brazil	2	30	15	15	acupuncture	1	1	sham acupuncture	1	3	"After evaluation, the patients were allocated alternately by order of arrival to the acupuncture group or the control group."	3	"After evaluation, the patients were allocated alternately by order of arrival to the acupuncture group or the control group."	1	sham acupuncture	2	Not reported	1	Reasons for missing outcome data unlikely to be related to true outcome.	2	The study protocol registered prospectively is not available	5	0	3	0	0	3	3	3	0	0	0	0	0	0	0	0	0	0	0	0
P18	The effect of acupressure on sanyinjiao and hugo points on labor pain in nulliparous women: a randomized clinical trial.	1	25276718	J Caring Sci	1	NURSING - SSCI	2	Iran	2	84	42	42	acupressure	5	2	sham acupressure	1	1	"Allocation sequence was determined after listing all the block possibilities, assigning a number to each of them (using Rand list software), and randomly assigning the blocks so that the total number of subjects would be 84."	2	Not reported	1	"In the control group for blinding of the participants, pressure was applied on ineffective areas of the legs and hands"	2	Not reported	1	No drop out	1	The study protocol is available and all of the study's pre-specified primary outcomes that are of interest in the review have been reported in the pre-specified way.	2	"Our appreciation goes to the research deputy of Tabriz University of Medical Sciences for financial support"	2	pain intensity	1	1	0	1	http://www.irct.ir/	6	IRCT201106143027N5	Labor pain [ Before and after intervention in 4, 6, 8 and 10 cm dilatations]	1	0	1	0	0	0	0	0
P182	Effects of electro-acupuncture on personality traits in depression: a randomized controlled study.	1	24092242	Chin J Integr Med	1	INTEGRATIVE & COMPLEMENTARY MEDICINE - SCIE	1	China	1	60	30	30	electro-acupuncture	2	1	peroxetine	2	1	"Study procedure was demonstrated in Figure 1. The sixty enrolled patients were randomly assigned into the treatment group (n=30) and the control group (n=30) using a randomized digital table produced by SPSS 11.0 software."	2	Not reported	3	open-label	2	Not reported	1	Reasons for missing outcome data unlikely to be related to true outcome.	3	The study protocol registered prospectively is not available and not all of the study's pre-spectified primary outcomes in methods of manuscript are reported	5	0	3	0	0	3	3	3	0	0	0	0	0	0	0	0	0	0	0	0
P187	The effect of acupuncture on working memory and anxiety.	1	24139461	J Acupunct Meridian Stud	2	Complementary and Alternative Medicine	1	US	2	90	44	46	acupuncture	1	1	swabbed with alcohol	3	2	Not reported	2	Not reported	3	open-label	2	Not reported	1	No drop out	2	The study protocol registered prospectively is not available	2	A self-funded research article.	1	AOSPAN,STAI	1	2	0	2	https://clinicaltrials.gov/	2	NCT01492738	Change in anxiety level,Memory task	1	0	0	0	0	0	0	0
P192	A sham-controlled trial of acupuncture as an adjunct in migraine prophylaxis.	2	24185211	Acupunct Med	1	INTEGRATIVE & COMPLEMENTARY MEDICINE - SCIE	1	Iran	2	100	50	50	acupuncture+prophylactic drugs	1	1	sham acupuncture+prophylactic drugs	1	1	"After attending the neurologist, patients were randomly allocated into A or B parallel groups according to randomised codes in sealed envelopes."	1	"After attending the neurologist, patients were randomly allocated into A or B parallel groups according to randomised codes in sealed envelopes."	1	sham acupuncture	1	"Data were analysed with the Statistical Package for Social Sciences (SPSS V.11.5) by an independent university statistician who was blind to the study groups."	2	Insufficient reporting	2	The study protocol registered prospectively is not available	2	This study was approved and supported by the Research Council of Mashhad University of Medical Sciences (research code: 89590).	1	number of headache attacks per month	1	2	0	2	http://www.irct.ir/	6	IRCT201108097265N1	the numbers of monthly headache attacks	1	0	1	0	0	0	0	0
P194	Curative effect of acupuncture and moxibustion on insomnia: a randomized clinical trial.	1	24187860	J Tradit Chin Med	2	INTEGRATIVE & COMPLEMENTARY MEDICINE - SCIE	1	China	1	120	60	60	acupuncture+moxibustion	6	2	acupuncture	4	1	"Individuals were randomized by a computer-generated allocation list."	2	Not reported	3	open-label	2	Not reported	1	Reasons for missing outcome data unlikely to be related to true outcome.	3	The study protocol registered prospectively is not available and not all of the study's pre-spectified primary outcomes in methods of manuscript are reported	5	0	3	0	0	3	3	3	0	0	0	0	0	0	0	0	0	0	0	0
P198	Acupuncture for infantile colic: a blinding-validated, randomized controlled multicentre trial in general practice.	1	24228748	Scand J Prim Health Care	1	HEALTH CARE SCIENCES & SERVICES - SCIE; PRIMARY HEALTH CARE - SCIE; MEDICINE, GENERAL & INTERNAL - SCIE;	2	Norway	2	90	45	45	acupuncture	1	1	no treatment	3	2	"Randomization was done manually by two persons not otherwise involved in the study'"	1	"Sealed, opaque, numbered envelopes were used."	3	open-label	2	Not reported	1	Reasons for missing outcome data unlikely to be related to true outcome.	1	The study protocol is available and all of the study's pre-specified primary outcomes that are of interest in the review have been reported in the pre-specified way.	2	The study was fi nanced through a grant from the Norwegian Research Fund in General Practice (AMFF).	1	crying time	2	1	0	1	https://clinicaltrials.gov/	2	NCT00907621	Reduction in time of crying per 24 hour period. Clinical relevance is defined by 1 hour reduction per 24 hour. [ Time Frame: 1 and 4 weeks after the first treatment ]	1	0	2	0	0	2	0	This trial of acupuncture treatment for infantile colic showed no statistically signifi cant or clinically relevant effect. With the current evidence, the authors suggest that acupuncture for infantile colic should be restricted to clinical trials.
P20	Synergistic effect of moxibustion and rehabilitation training in functional recovery of post-stroke spastic hemiplegia.	4	27261982	Complement Ther Med	1	INTEGRATIVE & COMPLEMENTARY MEDICINE - SCIE	1	China	1	84	44	40	moxibustion+rehabilitation group	6	2	rehabilitation training group	2	1	"The random distribution of patients into the two groupswas based on a table of random numbers"	2	Not reported	3	Open-label	1	"all measurement scales were assessed bytwo third-party expert professionals (except for physicians andrehabilitation therapists) who were blinded to study groupings andtreatment methods."	2	The study did not address this outcome.	2	The study protocol registered prospectively is not available	5	0	3	0	0	3	3	3	0	0	0	0	0	0	0	0	0	0	0	0
P202	Electroacupuncture treatment for pancreatic cancer pain: a randomized controlled trial.	1	24280575	Pancreatology	2	GASTROENTEROLOGY & HEPATOLOGY - SCIE	2	China	1	60	30	30	electro-acupuncture	2	1	placebo acupuncture	1	1	"by using random number table. The random allocation sequence was in blocks of four, stratified on NRS for pain intensity"	2	Not reported	1	sham acupuncture	2	Not reported	1	Reasons for missing outcome data unlikely to be related to true outcome.	2	The study protocol registered prospectively is not available	2	This study was supported jointly by the National Natural Science Foundation of China (NSFC) (81202751 to Le Kuai), and Shanghai Science and Technology Committee (12401905600 to Hao Chen).	3	0	0	3	3	3	0	0	0	0	0	0	0	0	0	0	0	0
P205	Standardized versus Individualized Acupuncture for Chronic Low Back Pain: A Randomized Controlled Trial.	1	24288556	Evid Based Complement Alternat Med	2	INTEGRATIVE & COMPLEMENTARY MEDICINE - SCIE	1	Germany	2	150	78	72	standardized acupuncture	1	1	individualized acupuncture	4	1	"The randomization sequence was generated by a data manager, who was not involved in the analysis of the data and enrolment of the patients, with Microsoft Office Excel 2003 in a 1 : 1 ratio stratified for gender."	1	"Randomization took place in the practice using the secured database.The patient’s allocation to the different treatment groups and the patient identification number for each single patient were assigned and accessible for the enrolling physician after patient data such as name and date of birth was entered and saved in the secured database. With that approach, the randomization list was hidden i…	2	two kinds of acupuncture	2	"outcome datawas obtained by a study nurse, who was not blinded to the treatment arm"	1	ITT analysis	1	The study protocol is available and all of the study's pre-specified primary outcomes that are of interest in the review have been reported in the pre-specified way.	2	This study was funded within the grant for the chair of complementary medicine research of the Carstens Foundation.	1	area under the curve (AUC) summarizing the average low back pain intensity over eight weeks.	2	1	0	1	https://clinicaltrials.gov/	2	NCT00758017	Pain intensity over 8 weeks (area under the curve) [ Time Frame: 8 weeks ]	1	0	2	0	0	2	0	In this single-center trial, individualized acupuncture was not superior to standardized acupuncture for patients suffering from chronic pain. As a next step, amulticenter noninferiority study should be performed to investigate whether standardised acupuncture treatment for chronic low back pain might be applicable in a broader usual care setting.
P206	Acupuncture for acute non-specific low back pain: a randomised, controlled, double-blind, placebo trial.	2	24316509	Acupunct Med	1	INTEGRATIVE & COMPLEMENTARY MEDICINE - SCIE	1	Brazil	2	80	40	40	Yamamoto's new scalp acupuncture	8	1	placebo acupuncture	1	1	"The participants were randomly assigned using a computer-generated random permuted block method"	2	Not reported	1	sham acupuncture	1	"Outcome measures were recorded by a single assessor who was blinded to group allocation"	1	ITT analysis	2	The study protocol registered prospectively is not available	2	Coordenação de Aperfeiçoamento de Pessoal de Nível Superior—Ministério da Educação do Governo do Brasil (MEC).	1	VAS	1	3	3	3	0	0	0	0	0	0	0	0	0	0	0	0
P207	Acupuncture effectiveness as a complementary therapy in functional dyspepsia patients.	1	24322192	Arq Gastroenterol	1	0	2	Brazil	2	30	15	15	drug+specific acupuncture	1	1	drug+non-specific acupuncture	1	2	Not reported	2	Not reported	1	sham acupuncture	2	Not reported	2	Insufficient reporting	2	The study protocol registered prospectively is not available	2	We express our gratitude to FAPEMIG, Research Foundation of Minas Gerais, which partially funded this research.	3	0	0	3	3	3	0	0	0	0	0	0	0	0	0	0	0	0
P211	Efficacy of Yamamoto new scalp acupuncture versus Traditional Chinese acupuncture for migraine treatment.	2	24372521	J Altern Complement Med	2	INTEGRATIVE & COMPLEMENTARY MEDICINE - SCIE	1	Iran	2	80	40	40	Yamamoto's new scalp acupuncture	8	1	acupuncture	4	1	"Block randomization was done by a table of random numbers."	2	Not reported	3	open-label	1	"One resident of anesthesiology who was blinded to the assignments recorded outcome measures from the baseline period to the 12th week after randomization in predefined intervals."	1	No drop out	2	The study protocol registered prospectively is not available	5	0	2	severity of headache score	2	3	3	3	0	0	0	0	0	0	0	0	0	2	0	Classic acupuncture and YNSA are similarly effective in the prophylaxis and treatment of migraine headache and may be considered as alternatives to pharmacotherapy.
P212	Patient-reported outcomes in women with breast cancer enrolled in a dual-center, double-blind, randomized controlled trial assessing the effect of acupuncture in reducing aromatase inhibitor-induced musculoskeletal symptoms.	2	24375332	Cancer	2	ONCOLOGY - SCIE	2	US,Austrailia	2	51	25	26	acupuncture	1	1	sham acupuncture	1	1	"Patients’ randomization lists were generated by the trial statistician using specialized randomization software prior to the study initiation."	2	"Randomization assignments occurred at the University of Maryland and were provided to the acupuncturist at each center."	1	sahm acupuncture	1	outcome was assessed by patients who were blinded	1	ITT analysis	3	Not all of the study's pre-spectified primary outcomes have been reported.	2	This trial was supported by an American Society of Clinical Oncology Foundation Young Investigator’s Award, a Susan Komen Postdoctoral Fellowship Award, the Breast Cancer Research Foundation, and a Craft grant from the Maryland Affiliate of Susan G. Komen for the Cure.	1	PROS	2	1	0	1	https://clinicaltrials.gov/	2	NCT00641303	HAQ-DI,VAS	2	2	3	3	omitted	1	4	Both RA and SA were associated with improvement in PROs among patients with breast cancer who were receiving AIs, and no significant difference was detected between arms. Racial differences in response to acupuncture warrant further study
P213	Influence of different durations of electroacupuncture stimulation on skin blood flow and muscle blood volume.	2	24389812	Acupunct Med	1	INTEGRATIVE & COMPLEMENTARY MEDICINE - SCIE	1	Canada	2	20	10	10	electro-acupuncture	2	1	no stimulation	3	2	Not reported	1	"using the envelope allocation method."	3	open-label	2	Not reported	1	No drop out	2	The study protocol registered prospectively is not available	2	This work was supported by Tsukuba University of Technology, Projects for Advanced Education and Research.	3	0	0	3	3	3	0	0	0	0	0	0	0	0	0	0	0	0
P214	Efficacy of low-level laser therapy applied at acupuncture points in knee osteoarthritis: a randomised double-blind comparative trial.	2	24418801	Physiotherapy	1	REHABILITATION - SCIE	2	Saudi Arabia	2	49	26	23	laser acupuncture+exercise+advice	4	2	sham laser acupuncture+exercise+advice	1	1	"Before starting the study, a randomisation list was pro-duced using software-generated randomised numbers; therandomisation depended on random blocks of 10"	2	Not reported	1	sahm acupuncture	1	"Neither the investigator nor the patient knew whether aplacebo or active treatment was being administered;"	1	Missing outcome data balanced in numbers across groups.	2	The study protocol registered prospectively is not available	2	Scholarship granted by the General Departmentof Medical Services of Ministry of Interior, Security ForcesHospital, Riyadh, Saudi Arabia.	1	VAS	1	2	0	2	http://www.isrctn.com	4	ISRCTN24010862	VAS	1	0	1	0	0	0	0	0
P220	Comparison the effect of lateral wedge insole and acupuncture in medial compartment knee osteoarthritis: a randomized controlled trial.	2	24462108	Knee	1	ORTHOPEDICS - SCIE; SPORT SCIENCES - SCIE; SURGERY - SCIE;	2	Iran	2	40	20	20	acupuncture	1	1	lateral wedge insole	2	1	"For allocation of the participants to either a lateral solewedge group or an acupuncture group a computer-generated list of randomnumbers was used.:"	1	"The allocation sequencewas concealed fromthe researcher enrolling and assessing participants in sequentially numbered, opaque, sealed and stapled envelopes."	3	open-label	3	"patients and the person who assessed pain and functional outcomes were not blinded about the intervention"	1	ITT analysis	3	One or more reported primary outcomes were not pre-specified.	1	On behalf of all authors, there are no known conflicts of interest associatedwith this publication and there has been no significant financial support for this work that could have influenced its outcome.	2	VAS	2	1	0	1	http://www.irct.ir/	6	IRCT201201108235N1	Thickness of knee cartilage	2	1,3	2	1	Registered primary outcome was not significant.	1	4	Both lateral wedge insole and acupuncture can be effective in the treatment of medial knee osteoarthritis without any superiority of one over the other.0
P221	Use of electroacupuncture to accelerate the antidepressant action of selective serotonin reuptake inhibitors: a single-blind, randomised, controlled study.	1	24473583	Hong Kong Med J	2	0	1	China	1	73	38	35	electro-acupuncture	2	1	sham acupuncture	1	2	Not reported	2	Not reported	1	sham acupuncture	1	"Both the patients and the rater were blind to the treatment allocation."	1	MIssing outcome data balanced in numbers across intervention groups.	2	The study protocol registered prospectively is not available	2	This study was supported by the Health and Health Services Research Fund, Food and Health Bureau, Hong Kong SAR Government (#06070831).	2	HAMD-17	1	3	3	3	0	0	0	0	0	0	0	0	0	0	0	0
P223	Long-term efficacy of electroacupuncture for chronic neck pain: a randomised controlled trial.	1	24473589	Hong Kong Med J	2	0	1	China	1	206	103	103	laser acupuncture	4	2	sham acupuncture	1	1	"Randomisation took into account the age, gender, and degree of disability due to neck pain using computer software."	2	Not reported	1	sham acupuncture	1	"Patients, practitioners, and the assessor were blind to the treatments."	1	ITT analysis	2	The study protocol registered prospectively is not available	2	This study was supported by the Health and Health Services Research Fund, Food and Health Bureau, Hong Kong SAR Government (#04060191).	1	NPQ	2	3	2	2	https://clinicaltrials.gov/	2	NCT00826215	Change in neck pain specific disability index as measured by the Northwick Park Neck Pain Questionnaire (NPQ). [ Time Frame: 6 months ]	1	2	0	0	0	2	0	Key Message Electroacupuncture is a safe treatment for chronic neck pain. Nonetheless, one month after treatment, improvement of neck pain is similar to that in placebotreated controls. This suggests that the efficacy may not be due to specific effect of the treatment procedure. School of Chinese Medicine, Hong Kong Baptist University SP Zhang Department of Rehabilitation Sciences, The Hong Kong …
P224	Effect of perioperative electroacupuncture as an adjunctive therapy on postoperative analgesia with tramadol and ketamine in prostatectomy: a randomised sham-controlled single-blind trial.	2	24480836	Acupunct Med	1	INTEGRATIVE & COMPLEMENTARY MEDICINE - SCIE	1	GREECE	2	75	37	38	electroacupuncture+tramadol+ketamine	2	1	tramadol+ketamine	2	1	"randomly divided into two groups using a computer-generated randomisation sequence:"	1	"The randomisation was concealed by the director of the anaesthesiology department."	1	"The study was single blind because the patients were anaesthetised during the initial application of the EA intervention and the second application was performed just after awakening from anaesthesia."	1	outcome was assessed by patients who were blinded	1	MIssing outcome data balanced in numbers across intervention groups.	2	The study protocol registered prospectively is not available	5	0	2	NRS	1	2	0	2	https://clinicaltrials.gov/	2	NCT01526525	PAIN SCALES,PATIENTS PAIN THRESHOLD WITH ELECTRONIC PRESSURE ALGOMETER,NUMBER OF PARTICIPANTS WITH ADVERSE EVENTS,PATIENTS RESCUE ANALGESIA,CORTIZOL	2	1	2	0	Some of registered primary outcomes was not significant.	0	0	0
P228	Immediate effects of electroacupuncture and manual acupuncture on pain, mobility and muscle strength in patients with knee osteoarthritis: a randomised controlled trial.	2	24566612	Acupunct Med	1	INTEGRATIVE & COMPLEMENTARY MEDICINE - SCIE	1	Brazil	2	60	30	30	manual acupuncture	1	1	electro-acupuncture	4	1	"The permuted block randomisation using sequentially numbered and sealed opaque envelopes27 was conducted by a researcher who was not involved in the data collection."	1	"The permuted block randomisation using sequentially numbered and sealed opaque envelopes27 was conducted by a researcher who was not involved in the data collection."	3	open-label	1	"The patients were reassessed after the treatment by the examiner, who was blind to the group allocation, using the same instruments as those used in the pretreatment assessment."	1	No drop out	2	The study protocol registered prospectively is not available	5	0	1	NRS	2	2	0	2	http://www.ensaiosclinicos.gov.br/	5	RBR-9TCN2X	NRS	1	0	2	0	0	2	0	This study found no difference between the immediate effects of a single session of manual acupuncture and electroacupuncture on pain, muscle strength and mobility in patients with knee osteoarthritis.
P23	Effect of Acupuncture on Postoperative Ileus after Distal Gastrectomy for Gastric Cancer.	5	28337359	J Gastric Cancer	2	0	2	South Korea	1	40	20	20	acupuncture+perioperative management	1	1	perioperative management	2	2	Not reported	2	Not reported	3	Open-label	2	Not reported	1	MIssing outcome data balanced in numbers across intervention groups.	2	The study protocol registered prospectively is not available	2	This study was supported by a grant from Korea Health & Welfare, Republic of Korea	1	numbers of remnant sitz markers in the small intestine	1	3	2	2	https://clinicaltrials.gov/	2	NCT02480361	•Remnant sitz markers in small intestine at postoperative day 1, 3, 5, and 7	1	0	0	0	0	0	0	0
P230	Efficacy and safety of auriculopressure for primary care patients with chronic non-specific spinal pain: a multicentre randomised controlled trial.	2	24568949	Acupunct Med	1	INTEGRATIVE & COMPLEMENTARY MEDICINE - SCIE	1	Spain	2	279	130	135	auriculopressure	5	2	placebo auriculopressure	1	1	"The randomised allocation to the two study arms was performed using EpiDat V.3.1 software at the Research Unit of the Costa del Sol Hospital, Málaga following a 1:1 TAP/PAP scheme in blocks of six patients, stratified by physician."	1	"the sequence of randomisation remained concealed until the conclusion of the study."	1	sham acupressure	1	"The patients were blinded to both interventions and the results were analysed by investigators blinded to the composition of the study groups."	1	ITT analysis	2	The study protocol registered prospectively is not available	2	The study was funded by the Spanish Ministry of Health and Consumer Affairs (Carlos III Health Institute, grant ISCII 07/90058) and by the Andalusian Public Health System (grant PI053/2007).	1	VAS	1	2	0	2	http://www.isrctn.com	4	ISRCTN01897462	VAS	1	0	1	0	0	0	0	0
P24	Evoked Pressure Pain Sensitivity Is Associated with Differential Analgesic Response to Verum and Sham Acupuncture in Fibromyalgia.	5	28340147	Pain Med	2	MEDICINE, GENERAL & INTERNAL - SCIE	2	US	2	114	59	55	verum acupuncture	1	1	sham acupuncture	1	2	Not reported	2	Not reported	1	sham acupuncture	1	"The statistician was blinded with respect to patient management and the conduct of the trial."	2	Insufficient reporting	2	The study protocol registered prospectively is not available	2	"This project was supported by the National Institutes of Health (National Center for Complementary and Integrative Health [NCCIH]) grant"	1	clinical pain intensity as assessed by a visual analog scale (VAS) ranging from 0 “no pain” to 100 “worst pain imaginable.”	2	3	3	3	0	0	0	0	0	0	0	0	0	1	2	"These findings suggest that acupuncture efficacy in fibromyalgia may be underestimated and a more personalized treatment for fibromyalgia may also be possible."
P241	Curative effect of heat-sensitive moxibustion on chronic persistent asthma: a multicenter randomized controlled trial.	1	24660579	J Tradit Chin Med	2	INTEGRATIVE & COMPLEMENTARY MEDICINE - SCIE	1	China	1	288	144	144	heat-sensitive moxibustion	6	2	conventional medicine	2	1	"Central randomization used in this trial was performed by the China Academy of Chinese Medical Sciences (Beijing, China)."	1	"Central randomization used in this trial was performed by the China Academy of Chinese Medical Sciences (Beijing, China)."	3	open-label	1	"Assessors, who did not participate in the treatment and were blind to the allocation results, performed the outcome assessment."	1	ITT analysis	2	The study protocol registered prospectively is not available	2	the Major State Basic Research and Development Program of People's Republic of China (No. 2009CB522902); National Key Technology R&D Program (No. 2006BAI12B04-2);	1	ACT	2	3	2	2	http://www.chictr.org/cn/	1	ChiCTR-TRC-09000599	0	0	0	0	0	0	1	3	This study shows that heat-sensitive moxibustion may have a comparable curative effect to Seretide (salmeterol/fluticasone) on asthma.
P242	Influence of moxibustion temperatures on blood lipids, endothelin-1, and nitric oxide in hyperlipidemia patients.	1	24660580	J Tradit Chin Med	2	INTEGRATIVE & COMPLEMENTARY MEDICINE - SCIE	1	China	1	42	21	21	moxa roll put 2.5 - 3cm from the skin at a point	6	2	moxa roll put 4cm from the skin at a point	1	1	"randomly divided into two groups of 21 though random number table."	2	Not reported	2	Not reported	2	Not reported	2	Insufficient reporting	2	The study protocol registered prospectively is not available	5	0	3	0	0	3	3	3	0	0	0	0	0	0	0	0	0	0	0	0
P243	Effect of acupuncture anesthesia on acne vulgaris of pricking-bloodletting cupping: a single-blind randomized clinical trail.	1	24660606	J Tradit Chin Med	2	INTEGRATIVE & COMPLEMENTARY MEDICINE - SCIE	1	China	1	38	18	20	acupuncture+cupping	1	1	cupping	2	1	"participants were randomized into one of two groups according to a random number table."	2	Not reported	3	open-label	1	"After 6 weeks of treatment, the single-blind researchers evaluated and recorded the severity of acne again using the GAGS score."	1	ITT analysis	2	The study protocol registered prospectively is not available	2	Supported by the New Technique and Occupation Project of General Hospital of Ningxia Medical University (No. 2011-2-20)	3	0	0	3	3	3	0	0	0	0	0	0	0	0	0	0	0	0
P252	Single and triple moxibustion with large, indirect moxa induced differential effects on skin temperature and blood perfusion in healthy human subjects: Counterevidence to a previous report.	2	24731903	Complement Ther Med	1	INTEGRATIVE & COMPLEMENTARY MEDICINE - SCIE	1	South Korea	1	30	15	15	a triple moxibustion	6	2	a single moxibustion	4	1	"The random allocation sequence was generatedby two different KM doctors using an Excel (ver. 2007) com-puter program in a four-sized block randomisation design"	1	"and then placed in sequentially numbered, sealed opaqueenvelopes to maintain allocation concealment."	3	open-label	1	"Due to thedesigned between-group difference in the moxibustion dura-tion time, only assessor blinding was possible. The separateoutcome assessor was not involved in moxibustion applica-tion."	1	No drop out	2	The study protocol registered prospectively is not available	5	0	1	skin temperatureand blood perfusion on CV12, ˚ 5 cm (the 5-cm diametricalarea around CV12),	1	3	3	3	0	0	0	0	0	0	0	0	0	0	0	0
P254	Electroacupuncture at ST36 accelerates the recovery of gastrointestinal motility after colorectal surgery: a randomised controlled trial.	2	24739815	Acupunct Med	1	INTEGRATIVE & COMPLEMENTARY MEDICINE - SCIE	1	China	1	40	20	20	electro-acupuncture	2	1	sham electro-acupuncture	1	1	"They were randomly divided into two groups, receiving either EA (EA group) or sham EA (SEA group) in a sequence that was generated by a computerised random number generator and"	1	"and sealed in numbered opaque envelopes."	1	sham acupuncture	1	"In this study, the surgical team, anaesthesia team, patients and observers were blinded but the EA provider was not."	1	Reasons for missing outcome data unlikely to be related to true outcome.	2	The study protocol registered prospectively is not available	2	The author(s) received the following financial support for the research and/or authorship of this article: Heilong Jiang Postdoctoral Fund (No LBH-Z12212), the Foundation of Heilongjiang Health Committee (No 20120683) and a Fund from the Third Affiliated Hospital of Harbin Medical University (No JJ2 2011-2015).	3	0	0	3	3	3	0	0	0	0	0	0	0	0	0	0	0	0
P256	Acupuncture in preventing postoperative nausea and vomiting: efficacy of two acupuncture points versus a single one.	2	24745865	J Acupunct Meridian Stud	2	Complementary and Alternative Medicine	1	Iran	2	227	115	112	combined acupuncture	1	1	a single acupuncture	4	1	"Using a computer-based number-generating program, an independent researcher randomly allocated the patients to either of the two study groups following induction of anesthesia."	2	Not reported	2	"The surgeon, patients, and investigator collecting the data were all blinded to the study groups."	1	"The surgeon, patients, and investigator collecting the data were all blinded to the study groups."	1	No drop out	2	The study protocol registered prospectively is not available	5	0	2	postoperative nausea and vomiting	1	3	3	3	0	0	0	0	0	0	0	0	0	0	0	0
P259	Pressure Pain Sensitivity and Insular Combined Glutamate and Glutamine (Glx) Are Associated with Subsequent Clinical Response to Sham But Not Traditional Acupuncture in Patients Who Have Chronic Pain.	1	24761170	Med Acupunct	2	0	1	US	2	50	22	28	traditional acupuncture	1	1	sham acupuncture	1	1	"Participants were randomized via a random number generator to either TA or SA groups using a block of 4 participants."	1	"Patient allocation was kept in Table 1. Participant Demographics Variables TA SA p-Value Age yrs mean (SD) 47.5 (12.8) 44.8 (14.7) 0.39* Duration FM yrs mean (SD) 7.33 (6.59) 5.78 (6.23) 0.41* Clinical pain (SF MPQ Total) mean (SD) 16.6 (6.48) 17.9 (8.66) 0.57* Race 0.39** Caucasian 20 24 African American 1 2 Asian 1 0 Uncertain 0 2 *Independent samples t-test; **Chi square. TA, traditional acup…	1	sham acupuncture	1	"Both participants and assessors were blinded."	2	Insufficient reporting	2	The study protocol registered prospectively is not available	2	This work was funded, in part, by Department of Army grants DAMD (17/002-0018 to D.J.C. andW81XWH-07-2-0050 to R.E.H.), National Institutes of Health grants (M01-RR000042 and K01 AT01111-01 to R.E.H., and K01-AT002166 and P01- AT002048 to V.N.) and a Brain and Immuno-Imaging grant from the Dana Foundation to R.E.H.	1	pressure-pain sensitivity at the thumbnail, insular glutamate + glutamine (Glx), and clinical pain	2	3	3	3	0	0	0	0	0	0	0	0	0	1	3	Pressure-pain testing may identify patients who are less likely to respond to SA. This effect may relate to the levels of brain excitatory neurotransmitters.
P260	Acupuncture combined with an antidepressant for patients with depression in hospital: a pragmatic randomised controlled trial.	2	24781054	Acupunct Med	1	INTEGRATIVE & COMPLEMENTARY MEDICINE - SCIE	1	China	1	76	47	29	acupuncture+SSRIs	1	1	SSRIs	2	1	"Randomisation was conducted using sequentially numbered"	1	"and sealed opaque envelopes, prepared in advance (randomisation ratio 2:1 for TGs and CGs, respectively)."	3	open-label	1	"All assessments were carried out by trained psychiatrists who were blinded to the group allocation (κ=0.87)."	1	Missing outcome data balanced in numbers across groups.	2	The study protocol registered prospectively is not available	2	Opening Projects from the Laboratory of Acupuncture-Medicine, Nanjing University of Chinese Medicine (No JKA200505).	3	0	0	3	3	3	0	0	0	0	0	0	0	0	0	0	0	0
P261	Can tongue acupuncture enhance body acupuncture? First results from heart rate variability and clinical scores in patients with depression.	2	24782907	Evid Based Complement Alternat Med	2	INTEGRATIVE & COMPLEMENTARY MEDICINE - SCIE	1	China	1	20	10	10	tongue acupuncture+acupuncture	8	1	acupuncture	4	1	"The patients were randomly divided into two groups using a simple randomization (numbers by chance)."	2	Not reported	3	open-label	2	Not reported	2	Insufficient reporting	2	The study protocol registered prospectively is not available	2	The scientific investigations were supported by the Austrian Federal Ministries of Economy and Science and Health, the Eurasia-Pacific Uninet (project “Evidence-based high-tech acupuncture and integrative laser medicine for prevention and early intervention of chronic diseases”), and the German Academy of Acupuncture.	3	0	0	3	3	3	0	0	0	0	0	0	0	0	0	0	0	0
P267	Acupuncture for preventing complications after radical hysterectomy: a randomized controlled clinical trial.	2	24839455	Evid Based Complement Alternat Med	2	INTEGRATIVE & COMPLEMENTARY MEDICINE - SCIE	1	China	1	120	60	60	acupuncture	1	1	sham acupuncture	4	1	"The computerized randomization scheme was designed by Medical Statistical Teaching and Research Section of Sun Yat-sen University. Using a 1 : 1 treatment ratio, there were 120 women assigned to each group."	1	"The numbers of screening sequence were printed on the surface of envelop, while the group names were put inside."	1	sham acupuncture	2	Not reported	1	ITT analysis	2	The study protocol registered prospectively is not available	2	This trial was sponsored by the Guangdong Bureau of Traditional Chinese Medicine (China), no. 20121149. The authors thank Director Jian-jun Li for his advice on the arrangement of study and all patients for their participation in this study.	1	bladder function and prevalence of postoperative complications.	2	3	3	3	0	0	0	0	0	0	0	0	0	1	2	By improving postoperative bladder function, early intervention of acupuncture may provide a valuable alternative method to prevent bladder dysfunctional disorders and urinary tract infection after radical hysterectomy.
P269	Correlation of electrical conductance in meridian and autonomic nervous activity after auricular acupressure in middle-aged women.	2	24865945	J Altern Complement Med	2	INTEGRATIVE & COMPLEMENTARY MEDICINE - SCIE	1	Taiwan	1	60	30	30	auricular acupressure	5	2	no intervention	3	2	Not reported	2	Not reported	3	open-label	3	"The assessors (Fu-Chun Chen and Hsing-Yi Hu) were not blinded to the assignment of participants."	1	Missing outcome data balanced in numbers across groups.	2	The study protocol registered prospectively is not available	5	0	3	0	0	3	3	3	0	0	0	0	0	0	0	0	0	0	0	0
P272	Clinical efficacy of acupuncture as an adjunct to methadone treatment services for heroin addicts: a randomized controlled trial.	2	24871652	Am J Chin Med	2	INTEGRATIVE & COMPLEMENTARY MEDICINE - SCIE; MEDICINE, GENERAL & INTERNAL - SCIE;	1	Taiwan	1	60	30	30	electro-acupuncture	2	1	sham acupuncture	1	2	Not reported	2	Not reported	1	sham acupuncture	1	"The analysis of the questionnaire was conducted by independent investigators blinded to each participant’s group allocation."	1	ITT analysis	3	One or more reported primary outcomes were not pre-specified.	2	This work was supported by grant NSC 100-2320-B-039-029-MY2 from the National Science Council, Taipei, Taiwan.	1	daily consumption of methadone and health-related quality of life	2	1	0	1	https://clinicaltrials.gov/	2	NCT01512433	opioid craving	2	1,3,4	2	1	Registered primary outcome was not significant.	1	2	Acupuncture appears to be a useful adjunct to methadone maintenance therapy (MMT) in heroin addiction.
P273	Version of breech fetuses by moxibustion with acupuncture: a randomized controlled trial.	2	24901279	Obstet Gynecol	1	0	2	France	2	328	164	164	moxibustion+acupunctre	1,6	1,2	placebo laser acupunctre	1	1	"The randomization allocation sequence was generated by the study statistician from tables of random numbers for two equal arms (one-to-one), in blocks of eight, stratified by parity (primiparous or multiparous)."	1	"Women were allocated to a group during the inclusion visit by a midwife with a degree in acupuncture from our university, when she opened the opaque, white, sealed, and consecutively numbered envelopes prepared in advance"	1	sham acupuncture	2	Not reported	1	ITT analysis	2	The study protocol registered prospectively is not available	5	0	2	The proportion of breech presentations at 34 weeks of gestation that spontaneously convert to cephalic presentation at 37+2 weeks of gestation	2	2	0	2	https://clinicaltrials.gov/	2	NCT01487590	Cephalic presentation	1	0	2	0	0	2	0	Treatment by moxibustion with acupuncture was not effective in correcting breech presentation in the third trimester of pregnancy.
P274	The effect of low-concentration atropine combined with auricular acupoint stimulation in myopia control.	2	24906584	Complement Ther Med	1	INTEGRATIVE & COMPLEMENTARY MEDICINE - SCIE	1	Taiwan	1	110	54	56	atropine+auricular acupressure	5	2	atropine	2	3	"Each patient was randomizedto one of the two groups according to their chart numbers.Patients with an odd chart number were randomized tothe control group and received topical 0.125% atropine eyedrops"	3	"Each patient was randomizedto one of the two groups according to their chart numbers.Patients with an odd chart number were randomized tothe control group and received topical 0.125% atropine eyedrops"	2	Not reported	1	"Technicians who performed examinations for BCVA, SE, IOP,AL, and ACD and the recorder were all blinded to the treat-ment group allocation."	3	Reasons for missing outcome data likely to be related to true outcome with imbalance in numbers.	2	The study protocol registered prospectively is not available	2	This study was supported by a grant from Taipei Tzu ChiHospital, Buddhist Tzu Chi Medical Foundation, New Taipei,Taiwan (TCRD-TPE-100-46). The sponsor had no role in thedesign or conduct of this research.	1	spherical equivalent (SE), axial length (AL), anteriorchamber depth (ACD), and intraocular pressure (IOP) per year	1	2	0	2	https://clinicaltrials.gov/	2	NCT02055378	spherical equivalent (SE)	2	3	1	0	0	0	0	0
P281	Efficacy of acupuncture versus local methylprednisolone acetate injection in De Quervain's tenosynovitis: a randomized controlled trial.	2	24929455	J Acupunct Meridian Stud	2	Complementary and Alternative Medicine	1	Iran	2	35	18	17	acupuncture	1	1	methylprednisolone acetate injection	2	1	"These patients were randomly divided into acupuncture group (n Z 15) and injection group (n Z 15) using a random allocation software."	2	Not reported	3	"Another limitation was the nonblinding method of the study and we need further studies to blind both participant and outcome assessor."	3	"Another limitation was the nonblinding method of the study and we need further studies to blind both participant and outcome assessor."	1	Missing outcome data balanced in numbers across groups.	2	The study protocol registered prospectively is not available	2	The support of this work, which was part of a thesis for a degree of specialty, is gratefully acknowledged from the Vice-Chancellery of Research and Technology of Shiraz University of Medical Sciences, Shiraz, Iran.	1	Q-DASH	2	2	0	2	http://www.irct.ir/	6	IRCT2013012012194N1	VAS,Q-DASH	2	1	2	0	0	1	8	We demonstrated short-term improvement of pain and function in both groups. Although the success rate was somewhat higher with corticosteroid injection, acupuncture can be considered as an alternative option for treatment of De Quervain’s tenosynovitis.
P282	Acupuncture performed before and after embryo transfer: a randomized controlled trial.	2	24937975	J Reprod Med	2	0	2	US	2	113	57	56	acupuncture	1	1	no treatment	3	1	"The principal investigator created a computergenerated, simple randomization table (1 :1) without stratification or blocking."	1	"The study coordinator, located off-site, had exclusive access to the table of randomization in a password-protected database on a secure seπer and assigned each patient to either the acupuncture group or the control group when informed consent was obtained."	3	open-label	1	"The treating physici값lS at each clinic were b파1deM to the subject randomization, and the patient was instructed not to discuss it with their physician or Volume 59, Number 5-6/May-June 2어4 clinic."	1	ITT analysis and PP analysis were performed	2	The study protocol registered prospectively is not available	2	However, funding was lost in June 2006 when the reproductive endocrinology and infertility fellowship closed at the University of Washington, and the study was prematurely tern피1ated .	1	clinical pregnancy (fetal heartbeat on ultrasound)	1	3	3	3	0	0	0	0	0	0	0	0	0	0	0	0
P284	Effectiveness of moxibustion treatment as adjunctive therapy in osteoarthritis of the knee: a randomized, double-blinded, placebo-controlled clinical trial.	2	24962039	Arthritis Res Ther	2	RHEUMATOLOGY - SCIE	2	China	1	110	55	55	moxibustion	6	2	sham moxibustion	1	1	"Random assignment was generated by using computer software."	1	"Allocation concealment was ensured with letter codes that disguised patient names and groups."	1	sham moxibustion	1	"Two physicians blinded to treatment allocation performed the WOMAC assessments. If both knees were affected, the more severe knee was assessed."	1	ITT analysis	2	The study protocol registered prospectively is not available	2	This study was supported by the National Basic Research Program of China (2009CB522901), the Key Program of the State Administration of traditional Chinese medicine (TCM) of China (ZYSNXD-CC-ZDXK-07),	1	WOMAC	1	2	0	2	http://www.isrctn.com	4	ISRCTN68475405	0	0	0	0	0	0	0	0	0
P287	Clinical research on using acupuncture to treat female adult abdominal obesity with spleen deficiency and exuberant dampness.	2	24992753	J Tradit Chin Med	2	INTEGRATIVE & COMPLEMENTARY MEDICINE - SCIE	1	China	1	72	36	36	acupuncture at hour-prescriptive points	1	1	acupuncture at any time	4	1	"The 72 patients were randomly divided with SPSS 16.0 software (Chicago, IL, USA) into a treatment group (n=36) and a control group (n=36) according to random number table."	2	Not reported	2	Not reported	2	Not reported	1	MIssing outcome data balanced in numbers across intervention groups.	2	The study protocol registered prospectively is not available	5	0	3	0	0	3	3	3	0	0	0	0	0	0	0	0	0	0	0	0
P288	Effects of electroacupuncture combined with bladder training on the bladder function of patients with neurogenic bladder after spinal cord injury.	2	24995093	Int J Clin Exp Med	2	MEDICINE, RESEARCH & EXPERIMENTAL - SCIE	2	China	1	42	21	21	electro-acupuncture+bladder training	2	1	bladder training	2	1	"According to chronological order in which patients were included, they were grouped using a random number table for treatment or control groups (n=21)."	2	Not reported	2	Not reported	2	Not reported	2	Insufficient reporting	2	The study protocol registered prospectively is not available	5	0	3	0	0	3	3	3	0	0	0	0	0	0	0	0	0	0	0	0
P293	Moxibustion treatment for knee osteoarthritis: a multi-centre, non-blinded, randomised controlled trial on the effectiveness and safety of the moxibustion treatment versus usual care in knee osteoarthritis patients.	2	25061882	PLoS One	1	MEDICINE, GENERAL & INTERNAL - SCIE	2	South Korea	1	212	102	110	moxibustion	6	2	usual care	2	1	"Random sequences for allocation were generated with a computer software package (SAS Version 9.1.3, SAS institute. Inc., Cary, NC) by an independent statistician."	1	"Opaque, sealed envelopes containing serial numbers with a stratification code were used for allocation concealment, and the participants were assigned at the second visit by opening the envelopes in a sequential manner."	2	Not reported	2	"Outcome assessors were intended to be blinded in the study protocol, but outcome assessors were not blinded to the treatment actually, because they became to know about the patients’ allocation result from the different visit frequencies in moxibustion group and usual care group as the study went on."	1	ITT analysis	2	The study protocol registered prospectively is not available	2	This study was supported by the ‘‘Development of Acupuncture, Moxibustion and Meridian Standard Health Technology’’ project of the Korea Institute of Oriental Medicine (K12010). The funders had no role in study design, data collection and analysis, decision to publish, or preparation of the manuscript.	1	K-WOMAC	1	2	0	2	cris.nih.go.kr	3	KCT0000130	K-WOMAC	1	0	0	0	0	0	0	0
P3	Comparison of the effects of acupuncture and isometric exercises on symptom of knee osteoarthritis.	1	23717775	Int J Prev Med	1	0	2	Iran	2	40	20	20	acupuncture	1	1	isometric exercises of the knee	2	2	Not reported	2	Not reported	3	Open-label	3	outcomes (KOOS questionnaire and VAS) were assessed by patients who were not blinded	2	The study did not address this outcome.	1	The study protocol is available and all of the study's pre-specified primary outcomes that are of interest in the review have been reported in the pre-specified way.	1	Source of Support: Nil,	2	Koos questionnire,VAS	2	1	0	1	http://www.irct.ir/	6	IRCT138811163284N1	Koos questionnaire,VAS	1	0	2	0	0	1	1	Both acupuncture and isometric exercises decrease pain and increase quality of life in patients who suffer from OA.
P30	Laser acupuncture versus reflexology therapy in elderly with rheumatoid arthritis.	5	28451815	Lasers Med Sci	2	ENGINEERING, BIOMEDICAL - SCIE; SURGERY - SCIE;	2	Egypt	2	30	15	15	laser acupuncture	4	2	reflexology therapy	2	2	Not reported	2	Not reported	3	open-label	2	Not reported	2	The study did not address this outcome.	2	The study protocol registered prospectively is not available	1	"No funding was received"	3	0	0	3	3	3	0	0	0	0	0	0	0	0	0	0	0	0
P308	Acupuncture for pain relief after total knee arthroplasty: a randomized controlled trial.	3	25158837	Reg Anesth Pain Med	1	ANESTHESIOLOGY - SCIE	2	Taiwan	1	60	30	30	knee acupuncture+scalp acupuncture+auricular acupuncture	1,2	1	sham auricular acupuncture	1	1	"The patients were assigned to 2 groups using a random list that was completed by using Microsoft Excel for Mac 2011 (Microsoft Corp, Redmond, Washington)."	2	Not reported	1	sham acupuncture	1	"This prospective, randomized, patient-evaluator blinded"	1	MIssing outcome data balanced in numbers across intervention groups.	3	One or more reported primary outcomes were not pre-specified.	5	0	1	requirement for postoperative fentanyl in the first 48 hours after TKA	1	1	0	1	https://clinicaltrials.gov/	2	NCT01047384	VAS	2	1,4	1	2	Pain intensity on the VAS-100 was significantly different in the study and control groups at 2, 4, 8, 12, and 24 hours	0	0	0
P309	Electro-acupuncture decreases postoperative pain and improves recovery in patients undergoing a supratentorial craniotomy.	2	25169910	Am J Chin Med	2	INTEGRATIVE & COMPLEMENTARY MEDICINE - SCIE; MEDICINE, GENERAL & INTERNAL - SCIE;	1	China	1	81	41	40	electro-acupuncture	2	1	sham acupuncture	1	1	"Patients were randomly allocated into 2 groups using a computer-generated randomized number table"	2	Not reported	1	"All the subjects involved were blinded regarding the study, and the doctor who observed the postoperative pain and other outcomes was also blinded to the study."	1	"All the subjects involved were blinded regarding the study, and the doctor who observed the postoperative pain and other outcomes was also blinded to the study."	1	MIssing outcome data balanced in numbers across intervention groups.	2	The study protocol registered prospectively is not available	2	Financial support for this study was provided by the National Basic Research Program of China (973 Program), No. 2007CB512503.	3	0	0	3	3	3	0	0	0	0	0	0	0	0	0	0	0	0
P310	Effects of acupressure on menstrual distress and low back pain in dysmenorrheic young adult women: an experimental study.	3	25175554	Pain Manag Nurs	1	NURSING - SCIE	2	US	2	129	65	64	acupressure massage	5	2	a manual of menstral health education	3	2	Not reported	1	"each participant received an unmarked, sealed envelope containing a randomly generated allocation number)."	3	open-label	2	Not reported	1	MIssing outcome data balanced in numbers across intervention groups.	2	The study protocol registered prospectively is not available	5	0	3	0	0	3	3	3	0	0	0	0	0	0	0	0	0	0	0	0
P313	Ear acupressure for perennial allergic rhinitis: A multicenter randomized controlled trial.	2	25197908	Am J Rhinol Allergy	1	0	2	Australia	2	245	124	121	ear acupressure	5	2	sham ear acupressure	1	1	"Randomization numbers (in blocks of eight) were generated by an independent statistician using a computer system"	1	"and were sealed in individual opaque envelopes."	1	sham acupuncture	1	"The participants and personnel involved in recruitment, assessment, data entry, and data analysis were blinded."	1	ITT analysis	1	The study protocol is available and all of the study's pre-specified primary outcomes that are of interest in the review have been reported in the pre-specified way.	2	Funded by Royal Melbourne Institute of Technology University, Australia and Guangdong Provincial Academy of Chinese Medical Sciences, China.	1	nasal and nonnasal symptom scores	2	1	0	1	https://www.anzctr.org.au/	8	ACTRN12608000149369	Non-nasal symptoms: eye symptoms, throat symptoms, chronic cough, ear symptoms, headache and mental function.Changes in the severity of nasal symptoms: sneezing, runny nose, nasal congestion, itchy nose and postnasal drip.	1	0	2	0	0	1	2	In conclusion, EAP showed short-term and extended benefit for improving PAR symptoms and QoL for PAR patients.
P321	Effect of Zhubin (KI9) acupuncture in reducing alcohol craving in patients with alcohol dependence: A randomized placebo-controlled trial.	3	25253549	Chin J Integr Med	1	INTEGRATIVE & COMPLEMENTARY MEDICINE - SCIE	1	South Korea	1	20	10	10	acupuncture	1	1	sham acupuncture	1	1	"following simple randomization procedures (computerized random numbers)."	2	Not reported	1	sham acupuncture	2	Not reported	1	MIssing outcome data balanced in numbers across intervention groups.	2	The study protocol registered prospectively is not available	2	Supported by Medical Research Institute Grant (No. 2008-03), Pusan National University, Korea	3	0	0	3	3	3	0	0	0	0	0	0	0	0	0	0	0	0
P323	Combination of flying needle with Chinese Herbal Medicine in the treatment of Atopic dermatitis: A clinical trial.	2	25262519	Pak J Pharm Sci	2	PHARMACOLOGY & PHARMACY - SCIE	2	China	1	60	30	30	flying needle+oral medicine	8	1	oral medicine	2	2	Not reported	2	Not reported	3	open-label	2	Not reported	1	Reasons for missing outcome data unlikely to be related to true outcome and missing outcome data balanced in numbers across groups.	2	The study protocol registered prospectively is not available	5	0	1	SCORAD score	2	3	3	3	0	0	0	0	0	0	0	0	0	1	2	The results hint that combine Flying Needle with Chinese herbal medicine are benefit on patients with atopic dermatitis and the effectiveness may better than oral medicine alone.
P33	A Randomized Clinical Trial Comparing the Effectiveness of Electroacupuncture versus Medium-Frequency Electrotherapy for Discogenic Sciatica.	5	28491116	Evid Based Complement Alternat Med	2	INTEGRATIVE & COMPLEMENTARY MEDICINE - SCIE	1	China	1	100	50	50	electroacupuncture	2	1	medium-frequency electrotherapy	2	1	"a computerized random number generator."	1	"Opaque, sealed envelopes were numbered consecutively, and all the sealed envelopes were maintained by a researcher who was not involved in the treatment procedure or data analysis."	3	open-label	1	"The outcome assessors and statisticians were blinded to the allocation"	1	ITT analysis	1	The study protocol is available and all of the study's pre-specified primary outcomes that are of interest in the review have been reported in the pre-specified way.	2	"This trial was supported by the South Area of Guang’anmen Hospital science fund (Funding no. Y2015-07)."	1	average leg pain intensity	1	1	0	1	http://www.chictr.org.cn/	1	ChiCTR-IPR-15006370	Change from baseline in average leg pain NRS in week 4	1	0	1	0	0	0	0	0
P334	Laser acupuncture effect on fetal well-being during induction of labor.	3	25371029	Lasers Med Sci	2	ENGINEERING, BIOMEDICAL - SCIE; SURGERY - SCIE;	2	Egypt	2	60	30	30	laser acupuncture	4	2	sham laser acupuncture	1	2	Not reported	1	"Patients then were randomized (as each participant selected an envelope from closed 60 envelopes with written paper inside of either laser or sham laser group);"	1	sham acupuncture	2	Not reported	2	Insufficient reporting	2	The study protocol registered prospectively is not available	5	0	3	0	0	3	3	3	0	0	0	0	0	0	0	0	0	0	0	0
P335	Randomized effectiveness trial of a brief course of acupuncture for posttraumatic stress disorder.	2	25397825	Med Care	2	HEALTH CARE SCIENCES & SERVICES - SCIE; PUBLIC, ENVIRONMENTAL & OCCUPATIONAL HEALTH - SCIE;	2	US	2	55	28	27	acupuncture+usual PTSD care	1	1	usual PTSD care	2	1	"A computer was used to generate random assignments and study ID numbers."	2	Not reported	3	open-label	1	"An independent acupuncturist who did not treat participants and a psychologist performed the assessments, and both were blinded to treatment assignment."	1	ITT analysis	3	One or more reported primary outcomes were not pre-specified.	2	Supported by the Uniformed Services University of the Health Sciences (USUHS) under Award No. MDA905-03-C-0003.	1	PTSD symptom improvement on the PTSD Checklist (PCL) and the Clinician-administered PTSD Scale (CAPS) from baseline to 12-week follow-up	1	3	1	1	https://clinicaltrials.gov/	2	NCT00320138	PTSD Checklist (PCL): baseline, 1 month, 2 months, and 3 months	2	3	1	1	Although registered primary outcome was significant, newly adopted one was also significant.	0	0	0
P336	Acupuncture for overactive bladder in female adult: a randomized controlled trial.	3	25399241	World J Urol	2	UROLOGY & NEPHROLOGY - SCIE	2	China	1	272	136	136	acupuncture	1	1	tolterodine	2	1	"A computer-generated list of random numbers was used,"	1	"and the allocation sequence was concealed in sequentially numbered, sealed and opaque envelopes by a doctor who did not participate in group assignment, data collection or statistical analysis."	3	open-label	1	"in this study, the data collection, processing and analysis were conducted by other doctors who did not participate in group assignment. What is more, the doctors who made the diagnosis of OAB and recruited the subjects did not also participate in group assignment, patients’ treatments, and data analysis."	1	MIssing outcome data balanced in numbers across intervention groups.	2	The study protocol registered prospectively is not available	5	0	1	the changes of urinary urgency, incontinence, daytime frequency, nocturia episodes and voided volume at the fourth week	2	2	0	2	http://www.chictr.org/cn/	1	ChiCTR-TRC-14005243	Urgency episodes/24hr, Urgency incontinence episodes/24hr,Day-time frequency/24hr,Voided volume (ml),Nocturia episode	1	0	2	0	0	1	2	This randomized controlled trial demonstrates that acupuncture is safe with significant improvements in patient assessment of overactive bladder symptoms and may be considered a clinically alternative treatment for overactive bladder in female adult.
P338	Clinical curative effect of fuzi-cake-separated moxibustion for preventing dysuria after operation for lower limb fracture.	2	25417403	J Tradit Chin Med	2	INTEGRATIVE & COMPLEMENTARY MEDICINE - SCIE	1	China	1	60	30	30	moxibustion	6	2	no treatment	3	1	"A complete random digital code was used, and patients were coded from 1 to 60 in the order of visit. According to the random digital code."	2	Not reported	3	open-label	2	Not reported	1	No drop out	2	The study protocol registered prospectively is not available	5	0	2	urination rate	2	3	3	3	0	0	0	0	0	0	0	0	0	1	3	Fuzi-cake-separated moxibustion at Zhongji (CV 3) and Guanyuan (CV 4) can better prevent post-operative dysuria, effectively promote the functional restoration of the urinary bladder, and control the incidence of post-operative dysuria.
P345	Acupuncture and immune function in chronic prostatitis/chronic pelvic pain syndrome: a randomized, controlled study.	2	25453515	Complement Ther Med	1	INTEGRATIVE & COMPLEMENTARY MEDICINE - SCIE	1	Malaysia	2	12	6	6	acupuncture	1	1	sham acupuncture	1	2	Not reported	2	Not reported	1	sham acupuncture	1	the outcome was assessed by blinded participants	1	No drop out	2	The study protocol registered prospectively is not available	2	This work was supported in part by NIH grants DK065266 andDK38955, National Institutes of Health, Bethesda, Maryland,USA.	3	0	0	2	0	2	https://clinicaltrials.gov/	2	NCT00260637	Six point drop in NIH-CPSI total Score	2	2	3	0	0	0	0	0
P348	Comparison of effectiveness of acupuncture therapy and conventional drug therapy on psychological profile of migraine patients.	2	25464680	Indian J Physiol Pharmacol	2	0	2	India	2	60	30	30	electro-acupuncture	2	1	conventional drug therapy	2	1	"According to a computer-generated randomization list, all 60 patients were randomly assigned to 2 study groups of 30 patients each as follows"	2	Not reported	3	open-label	2	Not reported	2	Insufficient reporting	2	The study protocol registered prospectively is not available	5	0	3	0	0	3	3	3	0	0	0	0	0	0	0	0	0	0	0	0
P351	Effect of "Deqi" during the Study of Needling "Wang's Jiaji" Acupoints Treating Spasticity after Stroke.	2	25477996	Evid Based Complement Alternat Med	2	INTEGRATIVE & COMPLEMENTARY MEDICINE - SCIE	1	China	1	238	121	117	acupuncture	1	1	sham acupuncture	1	1	"The randomization procedure will be computerized and organized by the Research Center of Clinical Epidemiology affiliated to Peking University."	1	"We used block randomization to make the random allocation sequence and prepared predetermined computer-made randomization opaque sealed envelopes."	1	sham acupuncture	1	"Patients and assessors are blinded about the acupuncture treatment administered."	1	No drop out	2	The study protocol registered prospectively is not available	5	0	1	MAS,FMA	2	2	0	2	http://www.isrctn.com	4	ISRCTN84985339	MASS,FMA,MAS	2	2	3	0	0	1	2	Acupuncture “Wang’s Jiaji” points with sensation of “Deqi” in the early stage may reduce the occurrence and decrease the severity of spasticity after stroke.
P354	Nausea control by needling at acupuncture point Neiguan (PC6) during an intraoral impression-taking procedure.	2	25499565	J Acupunct Meridian Stud	2	Complementary and Alternative Medicine	1	Brazil	2	33	17	16	acupuncture	1	1	sham acupuncture	1	2	Not reported	2	Not reported	1	sham acupuncture	1	"This was a controlled, double-blind clinical study, in which the researchers and the volunteer patients were not aware of the group to which the volunteers belonged."	1	No drop out	2	The study protocol registered prospectively is not available	5	0	3	0	0	3	3	3	0	0	0	0	0	0	0	0	0	0	0	0
P357	Acupuncture for sleep quality, BDNF levels and immunosenescence: a randomized controlled study.	3	25511549	Neurosci Lett	2	NEUROSCIENCES - SCIE	2	Brazil	2	48	24	24	aucpuncture	1	1	sham acupuncture	1	2	Not reported	2	Not reported	1	sham acupuncture	1	"Research assistants blind to group allocation protocol analyzed questionnaires and data provided."	2	Insufficient reporting	2	The study protocol registered prospectively is not available	2	This work was supported by grants from Jingjun Shu(MEB), FAPERGS(MEB) and CAPES (CZ, AZ, AW and CHP).	3	0	0	3	3	3	0	0	0	0	0	0	0	0	0	0	0	0
P359	Impact of bilateral ST36 and PC6 electroacupuncture on the depth of sedation in general anaesthesia.	3	25520278	Acupunct Med	1	INTEGRATIVE & COMPLEMENTARY MEDICINE - SCIE	1	China	1	40	20	20	electro-aucpuncture+general anaethesia	2	1	general anaethesia	2	1	"Using computer-generated random numbers, 40 patients were randomly allocated to two groups"	1	"Papers marked with the group allocation (EA or C) were placed in 40 numbered sealed opaque envelopes and an anaesthesia assistant gave the envelopes to the participants to assign them to a study group."	3	open-label	2	Not reported	1	No drop out	2	The study protocol registered prospectively is not available	5	0	2	NT	1	3	3	3	0	0	0	0	0	0	0	0	0	0	0	0
P368	Effects of SP6 Acupuncture Point Stimulation on Labor Pain and Duration of Labor.	2	25558386	Iran Red Crescent Med J	1	MEDICINE, GENERAL & INTERNAL - SCIE	2	Turkey	2	193	95	98	acupressure+standard care	5	2	standard care	2	1	"The women were randomly divided into two groups (two parts, block random using sealed, sequentially) distributed envelopes to which the letters A and C had been allocated."	1	"The women were randomly divided into two groups (two parts, block random using sealed, sequentially) distributed envelopes to which the letters A and C had been allocated."	3	open-label	2	Not reported	1	Missing outocme data balanced in numbers across groups with similar reasons for missing data.	2	The study protocol registered prospectively is not available	5	0	3	0	0	3	3	3	0	0	0	0	0	0	0	0	0	0	0	0
P369	Measurable impact of acupuncture on mucosal swelling of inferior turbinates: a prospective, randomized, controlled study.	3	25578128	Acta Otolaryngol	1	OTORHINOLARYNGOLOGY - SCIE	2	Germany	2	25	12	13	acupuncture	1	1	sham acupuncture	1	2	Not reported	2	Not reported	1	sham acupuncture	1	the outcome was assessed by blinded participants	1	No drop out	2	The study protocol registered prospectively is not available	5	0	2	VAS	2	3	3	3	0	0	0	0	0	0	0	0	0	2	0	Sham acupuncture turned out to be more effective than expected. The effect of acupuncture cannot be assessed by optical rhinometry (ORM).
P37	Influence of de qi on the immediate analgesic effect of SP6 acupuncture in patients with primary dysmenorrhoea and cold and dampness stagnation: a multicentre randomised controlled trial.	5	28698243	Acupunct Med	1	INTEGRATIVE & COMPLEMENTARY MEDICINE - SCIE	1	China	1	96	48	48	acupuncture(de qi)	1	1	acupuncture(no de qi)	4	1	"The random list was generated using the Statistical Package for the Social Sciences (SPSS)"	1	"patients were randomly assigned to either a ‘de qi’ group or a ‘no de qi’ group in a 1:1 ratio using a centralised telephone randomisation procedure"	2	"they were unaware of their group allocation, and were unable to observe the intervention provided by the acupuncturist"	1	outcomes was assessed by patients who were blinded	1	ITT analysis	1	The study protocol is available and all of the study's pre-specified primary outcomes that are of interest in the review have been reported in the pre-specified way.	2	"National Basic Research Program of China	1	VAS-P (between baseline and 30 min after the acupuncture intervention)	2	1	0	1	http://www.chictr.org.cn/	1	ChiCTR-TRC-13003086	Visual Analogue Scale for Pain (VAS-P)	1	0	2	0	0	1	5	"This study showed no significant difference in VAS-P scores in patients with primary dysmenorrhoea and cold and dampness stagnation immediately after SP6 acupuncture designed to induce or avoid de qi sensation. Both treatments significantly reduced VAS-P relative to baseline. Irrespective of group allocation, patients experiencing actual de qi sensation demonstrated larger reductions in pain sco…
P370	Wrist-ankle acupuncture and ginger moxibustion for preventing gastrointestinal reactions to chemotherapy: A randomized controlled trial.	3	25579196	Chin J Integr Med	1	INTEGRATIVE & COMPLEMENTARY MEDICINE - SCIE	1	China	1	60	30	30	acupuncture+moxibustion	1,6	1	tropisetron hydrochloride and dexamethasone	2	1	"The random number table was developed using the complete randomization by SPSS (version 18.0) software."	2	Not reported	3	open-label	1	"But this trial was blinded to the statistics personnel."	1	ITT analysis	2	The study protocol registered prospectively is not available	2	Supported by the National Natural Science Foundation of China (No. 81202963), the Foundation of Changhai Hospital (No. CH125542900), and the Nursing Foundation of Changhai Hospital (No. 2012HL005)	3	0	0	3	3	3	0	0	0	0	0	0	0	0	0	0	0	0
P371	Effectiveness of acupuncture on chronic prostatitis-chronic pelvic pain syndrome category IIIB patients: a prospective, randomized, nonblinded, clinical trial.	3	25582816	Urology	1	UROLOGY & NEPHROLOGY - SCIE	2	Turkey	2	54	26	28	elcetro-aucpunture	2	1	levofloxacin+ibuprofen	2	2	Not reported	2	Not reported	3	open-label	3	outcomes were assessed by non-blinded participants	1	No drop out	2	The study protocol registered prospectively is not available	5	0	1	NIH-CPSI	2	3	3	3	0	0	0	0	0	0	0	0	0	1	2	However the treatment of CP-CPPS is challenging and difficult for the urologists. This clinical study showed that the acupuncture treatment is a safe and effective treatment of category IIIB CP-CPPS.
P374	Electroacupuncture for bladder function recovery in patients undergoing spinal anesthesia.	2	25610486	Evid Based Complement Alternat Med	2	INTEGRATIVE & COMPLEMENTARY MEDICINE - SCIE	1	China	1	61	31	30	ecletro-acupuncture	2	1	no treatment	3	1	"Patients who met the protocol eligibility criteria were allocated into electroacupuncture or control group randomly, using a random number generator."	2	Not reported	3	open-label	2	Not reported	1	Missing outcome data balanced in numbers across intervetnion groups.	2	The study protocol registered prospectively is not available	2	This work was supported by Grants 2009S189 and ZZ070839, China Academy of Chinese Medical Sciences .The authors are grateful to all the patients who participated in this study.	1	bladder overdistension,postoperative urinary retention	2	3	3	3	0	0	0	0	0	0	0	0	0	1	3	Electroacupuncture reduced the proportion of bladder overdistension and shortened the time to spontaneous micturition in patients undergoing spinal anesthesia. Electroacupuncture may be a therapeutic strategy for postanesthetic bladder dysfunction.
P375	Clinical curative effect of electric acupuncture on acute cerebral infarction: a randomized controlled multicenter trial.	2	25618965	J Tradit Chin Med	2	INTEGRATIVE & COMPLEMENTARY MEDICINE - SCIE	1	China	1	340	170	170	electro-aucupuncture+conventional treatment	2	1	conventional treatment	2	1	"A stratified-block randomized controlled multicenter trial was designed for this study"	2	Not reported	3	open-label	1	"A third person performed blinded estimation and statistics of the curative effect."	1	Missing outcome data balanced in numbers across intervetnion groups.	2	The study protocol registered prospectively is not available	2	Chongqing Municipal Planned the Sci-tech Project	3	0	0	3	3	3	0	0	0	0	0	0	0	0	0	0	0	0
P38	Effect of Acupressure on Early Complications of Menopause in Women Referring to Selected Health Care Centers.	5	28706550	Iran J Nurs Midwifery Res	1	edical-Surgical Nursing, Critical Care Nursing, Nursing Education, Nursing Management, Psychiatric Nursing, Geriatric Nursing, Community Health Nursing, Pediatrics Nursing, Forensic Midwifery, Midwifery Education, Women’s Health Care, Reproductive Health and Allied Health Sciences.	2	Iran	2	70	35	35	acupressure+conventional menopausal care	5	2	placebo acupressure+conventioanal menopausal care	1	1	"through a clinical trial random allocation software"	2	Not reported	1	placebo acupressure	1	outcomes was assessed by patients who were blinded	1	MIssing outcome data balanced in numbers across intervention groups, with similar reasons for mising data across groups.	3	Not all of the study's pre-spectified primary outcomes have been reported.	2	"International Branch of Shahid Beheshti University of Medical Sciences, Tehran, Iran."	3	0	0	3	1	1	http://www.irct.ir/	6	IRCT201112278537N1	The severity and frequency of hot flashes, The severity and frequency of night sweat, Severity of anxiety, and Rating the quality of sleep	2	1	2	1	Registered primary outcome was not significant.	0	0	0
P388	Effectiveness of moxibustion treatment in quality of life in patients with knee osteoarthritis: a randomized, double-blinded, placebo-controlled trial.	3	25688277	Evid Based Complement Alternat Med	2	INTEGRATIVE & COMPLEMENTARY MEDICINE - SCIE	1	China	1	150	77	73	moxibustion	6	2	sham moxibustion	1	1	"One of the personnel generated randomnumbers using the RANDfunction in Excel 2003."	1	"The true and sham moxibustion group was assigned with different codes, respectively, and the codes of grouping changed constantly during the RCT.The personnel who recruited the participants were blinded with the group assignment and are only aware of the name and grouping code of each patient. True and sham moxa pillar packs were assigned with the corresponding grouping codes. The practitioners …	1	sham moxibustion	1	"The personnel responsible for the evaluation, recording, and statistical analysis were all blinded to the allocation."	1	Missing outcome data balanced in numbers across intervetnion groups.	2	The study protocol registered prospectively is not available	2	This study was supported by NSFC (81320108028), the Key Program of the State Administration of TCM of China (ZYSNXD-CC-ZDXK-07), the Shanghai Municipal Science Foundation (11DZ1973300, GCZX14013), and 2014 Innovation Program of the Shanghai Municipal First-Class Field of Traditional Chinese Medicine of Shanghai.	3	0	0	2	0	2	http://www.isrctn.com	4	ISRCTN68475405	WOMAC	2	2	3	0	0	0	0	0
P395	Electroacupuncture decreases the urinary bladder pressure in patients with acute gastrointestinal injury.	3	25729933	Genet Mol Res	2	BIOCHEMISTRY & MOLECULAR BIOLOGY - SCIE; GENETICS & HEREDITY - SCIE;	2	China	1	20	10	10	elcetro-acupuncture+enteral nutritional support	2	1	enteral nutritional support	2	1	"Patients were randomly assigned two study groups using a random number table"	2	Not reported	3	open-label	2	Not reported	2	Insufficient reporting	3	The study protocol registered prospectively is not available and not all of the study's pre-spectified primary outcomes in methods of manuscript are reported	2	Research supported by the Bureau of Science and Technology, Jiaxing, Zhejiang (#2011AY1050-9) and the Traditional Chinese Medicine Scientific Research Fund from Zhejiang (#2011ZA103).	3	0	0	3	3	3	0	0	0	0	0	0	0	0	0	0	0	0
P399	Actigraph evaluation of acupuncture for treating restless legs syndrome.	3	25763089	Evid Based Complement Alternat Med	2	INTEGRATIVE & COMPLEMENTARY MEDICINE - SCIE	1	China	1	38	19	19	standard acupuncture	1	1	sham acupuncture	1	2	Not reported	2	Not reported	1	sham acupuncture	2	Not reported	1	Missing outcome data balanced in numbers across intervention groups	2	The study protocol registered prospectively is not available	2	This study was sponsored and supported by the National Natural Science Foundation of China (81373619) and the Shanghai Pujiang Programme of the Science and Technology Commission of Shanghai Municipality (09PJ1409300).	1	NA,ESA	1	3	3	3	0	0	0	0	0	0	0	0	0	0	0	0
P400	Influence of acupuncture on the third stage of labor: a randomized controlled trial.	3	25782852	J Midwifery Womens Health	2	0	2	Spain	2	120	60	60	acupuncture	1	1	sham acupuncture	1	1	"An envelope was filled with 120 leaflets (60 for the control group and 60 for the intervention group). After receiving approval from the pregnant woman, the acupuncturist asked a partnermidwife, a doctor, or a nursing assistant to randomly pick one of the leaflets from the aforementioned envelope, thus randomly assigning the pregnant woman to a group."	1	"An envelope was filled with 120 leaflets (60 for the control group and 60 for the intervention group). After receiving approval from the pregnant woman, the acupuncturist asked a partnermidwife, a doctor, or a nursing assistant to randomly pick one of the leaflets from the aforementioned envelope, thus randomly assigning the pregnant woman to a group."	1	sham acupuncture	1	"group. Neither the midwife nor the pregnant woman was aware of the assigned group."	3	Reasons for missing outcome data likely to be related to true outcome with imbalance in numbers.	2	The study protocol registered prospectively is not available	5	0	2	placental expulsion times	1	3	3	3	0	0	0	0	0	0	0	0	0	0	0	0
P402	Improvement in acupoint selection for acupuncture of nerves surrounding the injury site: electro-acupuncture with Governor vessel with local meridian acupoints.	3	25788933	Neural Regen Res	2	CELL BIOLOGY - SCIE; NEUROSCIENCES - SCIE;	2	China	1	30	15	15	electro-acupuncture(GV+LM)	2	1	electro-acupucnture(LM)	4	1	"Thirty patients were recruited for the first stage and divided randomly (using a random number table) and equally into two experimental groups"	2	Not reported	2	Not reported	2	Not reported	1	Missing outcome data balanced in numbers across intervention groups	2	The study protocol registered prospectively is not available	2	Funding: This study was supported by the Guangdong Province Science and Technology Plan, No. 2010B030700008; the Guangzhou Science and Technology Plan Application Foundation, No. 2012J4300062; the Major Project of Science and Technology Plan of Dongguan City in 2012, No. 2012105102022.	3	0	0	3	3	3	0	0	0	0	0	0	0	0	0	0	0	0
P403	Fourier-domain optical coherence tomography for monitoring the lower tear meniscus in dry eye after acupuncture treatment.	3	25788963	Evid Based Complement Alternat Med	2	INTEGRATIVE & COMPLEMENTARY MEDICINE - SCIE	1	China	1	108	54	54	acupuncture	1	1	artificial tear	2	1	"All subjects were randomized into the acupuncture group and artificial tear group according to a permuted block method in a 1: 1 ratio."	2	Not reported	3	open-label	2	Not reported	1	Missing outcome data balanced in numbers across intervention groups	2	The study protocol registered prospectively is not available	2	This study was supported by the research Grant (12401907300) from Science and Technology Commission of Shanghai Municipality	3	0	0	3	3	3	0	0	0	0	0	0	0	0	0	0	0	0
P408	Does the addition of specific acupuncture to standard swallowing training improve outcomes in patients with dysphagia after stroke? a randomized controlled trial.	4	25819076	Clin Rehabil	2	REHABILITATION - SCIE	2	China	1	124	62	62	acupuncture+medication	1	1	medication	2	1	Subjects were randomly selected and divided into two groups by randomly numbered tables.	2	Not reported	3	Control group was no treatment.	1	"Evaluators and statisticians were blinded throughout the study period."	1	MIssing outcome data balanced in numbers across intervention groups.	2	The study protocol registered prospectively is not available	2	Hubei province health department of China [NO.JX5B36]	1	1. SSA (The standardized swallowing assessment) 2. DOSS (Dysphagia Outcome Severity Scale)	2	2	0	2	http://www.chictr.org.cn/	1	ChiCTR-IOR-14005249	Standardized Swallowing Assessment, Videofluoroscopic Swallowing Study, Modified Barthel Index, Swallowing-Related Quality of Life	2	1,2	3	0	0	1	2	Acupuncture combined with the standard swallowing training may be beneficial for dysphagic patients after stroke.
P415	Intraoperative acupuncture for posttonsillectomy pain: a randomized, double-blind, placebo-controlled trial.	3	25851423	Laryngoscope	1	MEDICINE, RESEARCH & EXPERIMENTAL - SCIE; OTORHINOLARYNGOLOGY - SCIE;	2	US	2	59	30	29	acupuncture	1	1	sham acupuncture	1	1	"Block randomization (every 10 patients; http://www.randomization. com) was performed prior to study initiation."	2	Not reported	1	sham acupuncture	1	"Postoperative pain was assessed by a blinded evaluator using the CHEOPS (Children’s Hospital of Eastern Ontario Pain Scale) pain scale."	1	Missing outcome data balanced in numbers across intervention groups	2	The study protocol registered prospectively is not available	2	Funding sources: Stanford University Medical Scholars Research Program, Howard Hughes Medical Institute Medical Fellows Program (Z.N.S.), Stanford Children’s Health Research Institute Akiko Yamazaki and Jerry Yang Faculty Scholar (A.G.C.). The authors have no other funding, financial relationships, or conflicts of interest to disclose.	2	perioperative surgical pain	1	3	3	3	0	0	0	0	0	0	0	0	0	0	0	0
P416	Acupuncture versus usual care for postoperative nausea and vomiting in children after tonsillectomy/adenoidectomy: a pragmatic, multicentre, double-blinded, randomised trial.	3	25870177	Acupunct Med	1	INTEGRATIVE & COMPLEMENTARY MEDICINE - SCIE	1	Norway	2	282	138	144	acupuncture+usual care	1	1	usual care	2	1	"We used computer-generated randomisation with variable block sizes of between two and six. Within each block, a 1:1 ratio allocated children to receive acupuncture plus usual care or usual care only."	1	"The anaesthetist carried out the randomisation by drawing envelopes with consecutive numbers."	1	"The surgery drape covered the needles (if any) perioperatively. No matter whether the child had received acupuncture or not, the anaesthetists fixed adhesive tape on the acupuncture points after needle removal. Thus, we blinded children, parents and personnel in contact with parents and children postoperatively, such as surgeons, care providers and the investigator/ outcome assessor."	1	"The surgery drape covered the needles (if any) perioperatively. No matter whether the child had received acupuncture or not, the anaesthetists fixed adhesive tape on the acupuncture points after needle removal. Thus, we blinded children, parents and personnel in contact with parents and children postoperatively, such as surgeons, care providers and the investigator/ outcome assessor."	1	No drop out	3	Not all of the study's pre-spectified primary outcomes have been reported.	5	0	1	nausea,vomiting	2	1	0	1	https://clinicaltrials.gov/	2	NCT01729052	Postoperative nausea Postoperative vomiting Postoperative pain	2	1	2	1	Registered primary outcome was not significant.	2	0	The findings suggest that when controlling for possible placebo effects standardised PC6 acupuncture needling during anaesthesia without further stimulation of PC6 is not effective in reducing nausea and vomiting in children after tonsillectomy with or without adenoidectomy. Future studies should investigate acupuncture treatment which balances adequate dose and technique and a feasible, child-fr…
P417	Acupuncture efficacy on ischemic stroke recovery: multicenter randomized controlled trial in China.	3	25873601	Stroke	2	0	2	China	1	862	427	435	acupuncture+standard care	1	1	standard care	2	1	"The list of treatment allocations were produced centrally by computer- generated random numbers and the randomization sequence was stratified by participating centres."	1	"The article revealing the treatment allocation was placed in sequentially numbered, sealed opaque envelopes."	3	open-label	2	Not reported	1	ITT analysis	1	The study protocol is available and all of the study's pre-specified primary outcomes that are of interest in the review have been reported in the pre-specified way.	2	This study was funded by the State Administration of Traditional Chinese Medicine of the People’s Republic China.	1	BI,death/institutional care	2	1	0	1	http://www.chictr.org/cn/	1	ChiCTR-TRC-11001353	Death or long term institutional care, Changes of neurological deficit score after schedual	1	0	2	0	0	1	2	Acupuncture seemed to be safe in the subacute phase of ischemic stroke. If the potential benefits observed are confirmed in future larger study, the health gain from wider use of the treatment could be substantial.
P419	Effect of auriculotherapy on menstrual irregularities in single girls with polycystic ovarian syndrome and aged 18-35 years in Isfahan in 2012.	3	25878694	Iran J Nurs Midwifery Res	1	0	2	Iran	2	60	30	30	auriculotherapy	5	2	medication	2	2	Not reported	2	Not reported	3	open-label	2	Not reported	2	Insufficient reporting	2	The study protocol registered prospectively is not available	2	Source of Support: Financial support from Isfahan University of Medical Sciences,	3	0	0	3	2	2	http://www.irct.ir/	6	IRCT2013091614682N1	Irregular Mense	2	1	2	1	0	0	0	0
P422	Acupuncture to Reduce HIV-Associated Inflammation.	3	25922615	Evid Based Complement Alternat Med	2	INTEGRATIVE & COMPLEMENTARY MEDICINE - SCIE	1	US	2	27	13	14	acupuncture+antiretroviral therapy	1	1	sham acupuncture+antiretroviral therapy	1	1	"Participants were randomized 1 : 1 to the CAIP-based or placebo conditions using computergenerated random numbers."	2	Not reported	1	"All personnel, except the statistician and acupuncturist,were blinded to participant assignment."	1	"All personnel, except the statistician and acupuncturist,were blinded to participant assignment."	1	Missing outcome data balanced in munbers acuross intervention groups	2	The study protocol registered prospectively is not available	2	This work is supported by a grant from the Campbell Foundation, Fort Lauderdale, Florida	1	hsCRP	2	3	3	3	0	0	0	0	0	0	0	0	0	2	0	CAIP-based acupuncture did not favorably modulate inflammatory or lipid parameters. Additional studies are warranted of CAIP-based protocols of different frequencies/durations.
P423	The effect of acupuncture on pain score after open kidney surgery.	3	25924232	J Complement Integr Med	2	0	1	Iran	2	30	15	15	acupunctue	1	1	sham acupuncture	1	2	Not reported	2	Not reported	1	sham acupuncture	1	"The patients were asked about the intensity of their pain at hours 1, 2, 3, 4, 5, and 6 after surgery by a blind observer, based on 10 criteria visual analog scale"	1	No drop out	2	The study protocol registered prospectively is not available	2	Research funding: This research was supported by the Deputy of Research at Mashhad University of Medical Sciences. This article was extracted from doctoral thesis.	3	0	0	3	3	3	0	0	0	0	0	0	0	0	0	0	0	0
P428	Acupuncture relieves symptoms in chronic prostatitis/chronic pelvic pain syndrome: a randomized, sham-controlled trial.	3	25939517	Prostate Cancer Prostatic Dis	1	ONCOLOGY - SCIE; UROLOGY & NEPHROLOGY - SCIE;	2	Turkey	2	100	50	50	acupuncture	1	1	sham acupuncture	1	1	"and were randomized to acupuncture or sham acupuncture group using a computer-generated, random block design."	2	Not reported	1	sham acupuncture	1	outcomes were assessed by blinded participants	1	Missing outcome data balanced in munbers acuross intervention groups	2	The study protocol registered prospectively is not available	5	0	1	NIH-CPSI	1	3	3	3	0	0	0	0	0	0	0	0	0	0	0	0
P430	Moxibustion combined with acupuncture increases tight junction protein expression in Crohn's disease patients.	3	25945013	World J Gastroenterol	1	GASTROENTEROLOGY & HEPATOLOGY - SCIE	1	China	1	60	30	30	moxibustion+acupuncture	1,6	1,2	mesalazine	2	2	Not reported	2	Not reported	3	open-label	2	Not reported	2	Insufficient reporting	2	The study protocol registered prospectively is not available	2	Supported by National Natural Science Foundation of China, No. 30772831, No. 81473757; and the National Basic Research Program of China, 973 Program, No. 2009CB522900	3	0	0	2	0	2	http://www.chictr.org.cn	1	ChiCTR-TRC-10000950	CDAI	2	2	3	0	0	0	0	0
P431	Mood changes by self-administered acupressure in Japanese college students: a randomized controlled trial.	2	25946916	Glob J Health Sci	2	0	2	Japan	1	54	28	26	acupressure	5	2	no treatment	3	2	Not reported	2	Not reported	3	open-label	2	Not reported	1	No drop out	2	The study protocol registered prospectively is not available	2	This work was supported by grants from JSPS KAKENHI (grant nos.: 22330196 and 26780390)	1	Self-reported levels of tension-anxiety, depression-dejection, anger-hostility, vigor, fatigue, and confusion over the past week were measured before and after the study as the main outcomes.	1	3	3	3	0	0	0	0	0	0	0	0	0	0	0	0
P435	The effectiveness of acupuncture versus clonazepam in patients with burning mouth syndrome.	3	25987645	Acupunct Med	1	INTEGRATIVE & COMPLEMENTARY MEDICINE - SCIE	1	Croatia	2	42	20	22	acupuncture	1	1	clonazepam	2	1	"Patients were randomised by the simple randomisation method of flipping a coin (heads: acupuncture; tails: clonazepam)."	2	Not reported	3	open-label	2	Not reported	1	No drop out	2	The study protocol registered prospectively is not available	5	0	3	0	0	3	2	2	https://clinicaltrials.gov/	2	NCT02382029	Pain intensity [ Time Frame: 6 months ]	2	1	2	1	0	0	0	0
P436	Day-to-Day Changes of Auricular Point Acupressure to Manage Chronic Low Back Pain: A 29-day Randomized Controlled Study.	3	25988270	Pain Med	2	MEDICINE, GENERAL & INTERNAL - SCIE	2	US	2	61	31	30	auricular point acupressure	5	2	sham auricular point acupressure	1	1	"using computer-generated simple randomization."	2	Not reported	1	sham acupuncture	1	"however, the data collector was blinded regarding group assignment"	1	ITT analysis and PP analysis were performed	2	The study protocol registered prospectively is not available	2	This study was supported by a Pilot/Feasibility Study Program grant to Dr. Yeh provided by the Center for Research and Evaluation (CRE) at the University of Pittsburgh (Pitt),	1	worst pain, aversge pain,severity	2	3	3	3	0	0	0	0	0	0	0	0	0	1	2	This study shows that APA is a promising pain management strategy that is not invasive and can be self-managed by participants for CLBP. Given the day-to-day fluctuation in ratings, the tighter ecologic assessment of pain scores and other treatment parameters are an important pragmatic aspect of the design of chronic pain studies.
P439	Efficacy of electroacupuncture pretreatment for myocardial injury in patients undergoing percutaneous coronary intervention: A randomized clinical trial with a 2-year follow-up.	3	26011261	Int J Cardiol	1	CARDIAC & CARDIOVASCULAR SYSTEMS - SCIE	2	China	1	388	193	195	electro-acupuncture	2	1	sham electro-acupuncture	1	1	"The randomization sequence was computer-generated, and randomization was performed in blocks of randomly varying sizes and was stratified according to participating hospital."	2	Not reported	1	sham acupuncture	1	"All clinical end points were assessed in a blinded fashion."	1	ITT analysis	3	One or more reported primary outcomes were not pre-specified.	2	This study was supported by the National Program on Key Basic Research Project (973 Program, Grant 2014CB543200), China	1	myocardial infarction type 4a	1	1	0	1	https://clinicaltrials.gov/	2	NCT01020942	cTnI concentration	2	1,4	1	2	Significant registered primary outcome was not a primary outcome in a publication.	0	0	0
P444	Acupuncture for the sequelae of Bell's palsy: a randomized controlled trial.	3	26037730	Trials	1	MEDICINE, RESEARCH & EXPERIMENTAL - SCIE	2	South Korea	1	39	26	13	acupuncture	1	1	wait list	3	1	"Computerized randomization was performed by an outside researcher who was not in direct contact with the participants."	2	Not reported	3	open-label	1	"eliminate detection or observation bias [34], the assessor was blinded to the group allocation."	1	ITT analysis	1	The study protocol is available and all of the study's pre-specified primary outcomes that are of interest in the review have been reported in the pre-specified way.	2	This work was supported by the Kyung Hee University Research Fund in 2010 (no. 20100699).	1	FDI	1	1	0	1	http://www.isrctn.com	4	ISRCTN43104115	FDI	1	0	1	0	0	0	0	0
P446	Effects of electroacupuncture on overactive bladder refractory to anticholinergics: a single-blind randomised controlled trial.	3	26040492	Acupunct Med	1	INTEGRATIVE & COMPLEMENTARY MEDICINE - SCIE	1	China	1	50	25	25	electro-acupuncture	2	1	sham electro-acupuncture	1	1	"After enrolment the 50 women were randomised 1:1 to the EA group or the sham EA (SEA) group using a computer-generated random block design."	2	Not reported	1	sham acupuncture	2	Not reported	1	Missing outcome data balanced in numbers across intervention groups	2	The study protocol registered prospectively is not available	5	0	1	OABSS,KHQ	1	3	3	3	0	0	0	0	0	0	0	0	0	0	0	0
P448	Acupressure improves the postoperative comfort of gastric cancer patients: A randomised controlled trial.	3	26051568	Complement Ther Med	1	INTEGRATIVE & COMPLEMENTARY MEDICINE - SCIE	1	Taiwan	1	60	30	30	acupresure+conventional postperative care	5	2	conventional care	2	1	"An independent statistician used a computer programme torandomly generate numbers'	1	"information regarding theallocation and provided opaque, sealed envelopes to theresearcher.Patients'"	3	open-label	2	Not reported	1	Missing outcome data balanced in numbers across intervention groups	2	The study protocol registered prospectively is not available	5	0	2	pain intensity	1	3	3	3	0	0	0	0	0	0	0	0	0	0	0	0
P450	Acupuncture for Frequent Migraine: A Randomized, Patient/Assessor Blinded, Controlled Trial with One-Year Follow-Up.	3	26060503	Evid Based Complement Alternat Med	2	INTEGRATIVE & COMPLEMENTARY MEDICINE - SCIE	1	Australia	2	50	26	24	acupuncture	1	1	sham acupuncture	1	1	"An independent researcher prepared a computergenerated sequence of random numbers and processed the randomization."	1	"The opaque sealed envelopes were stored in a locked cabinet, and each block of envelopes (up to eight) was hand out to let the next eligible participant pick an envelope from the block"	1	sham acupuncture	1	"independent assistants in charge of data entry or assessment were blinded to the treatment allocation."	1	ITT analysis	2	The study protocol registered prospectively is not available	5	0	1	the frequency, duration and intensity of migraine,the percentage of patients with more than 50% reduction in the number of days with migraine attack	1	3	3	3	0	0	0	0	0	0	0	0	0	0	0	0
P453	The Effectiveness of Electroacupuncture for Functional Constipation: A Randomized, Controlled, Clinical Trial.	3	26064169	Evid Based Complement Alternat Med	2	INTEGRATIVE & COMPLEMENTARY MEDICINE - SCIE	1	China	1	72	35	37	electro-acupuncture	2	1	sham electro-acupuncture	1	1	"Participants recruited through advertisements in hospitals and schools were randomized by stochastic systems in computer"	2	Not reported	1	sham acupuncture	2	Not reported	1	ITT analysis	2	The study protocol registered prospectively is not available	5	0	1	CSBM	1	3	3	3	0	0	0	0	0	0	0	0	0	0	0	0
P455	Acupuncture for seasonal allergic rhinitis: a randomized controlled trial.	3	26073163	Ann Allergy Asthma Immunol	1	ALLERGY - SCIE; IMMUNOLOGY - SCIE;	2	Australia	2	175	88	87	acupuncture	1	1	sham acupuncture	1	1	"Randomization numbers were prepared by an independent statistician using a computer-generated random assignment procedure."	1	"The results of the randomization allocation process were kept in opaque sealed envelopes,"	1	sham acupuncture	1	"trial data were analyzed by an independent statistician who was blinded to the participants’ allocation."	1	ITT analysis	1	The study protocol is available and all of the study's pre-specified primary outcomes that are of interest in the review have been reported in the pre-specified way.	2	The National Health and Medical Research Council (project number 555421).	1	SSA	1	1	0	1	http://www.anzctr.org.au	8	ACTRN12609000751279	Self-assessed nasal (sneezing, watery rhinorrhoea, nasal congestion and nasal itching) and non-nasal (ocular itching, watering, and redness, and itching of the ears and/or palate) symptom scores. Subjects will record these symptoms in a diary daily as well as assessing the overall severity weekly	1	0	1	0	0	0	0	0
P456	Clinical research on intelligence seven needle therapy treated infants with brain damage syndrome.	4	26085198	Chin J Integr Med	1	INTEGRATIVE & COMPLEMENTARY MEDICINE - SCIE	1	China	1	64	32	32	acupuncture+traditional rehabilition program	1	1	traditional rehabilition program	2	1	"The patients who met the eligibility criteria were randomly assigned to two groups according to random number table in a ratio of 1:1."	2	Not reported	3	Open-label	1	"In addition, outcome measures were assessed by a trained physiatrician at baseline and at the completion of 3 months of intervention. The physiatrician was unaware of group assignments."	1	No drop out	2	The study protocol registered prospectively is not available	2	the Foshan City Medical Science and Technology Project (No. 201308170) and Guangdong Provincial Administration of Traditional Chinese Medicine (No. 21031055) 1. Cerebral Palsy Rehabilitation Center of Nanhai Maternity and Children Hospital Affi liated to Guangzhou University of Chinese Medicine, Foshan, Guangdong Province (528200), China; 2. Guangzhou University of Chinese Medicine, Guangzhou (51…	1	1. total scores of Gross Motor Function Measure scale (GMFM) 2. mental development index (MDI) 3. psychomotor development index (PDI) of Bayley Scale of Infant Development (BSID) 4. five areas (social adaptation, gross motor, fine movement, linguistic, social intercourse) of development quotient (DQ) to measure a child's intelligence development in Gesell Developmental Schedules when lying and ro…	2	3	3	3	NA	0	NA	NA	0	0	0	0	0	1	2	The developmental level of intelligence, motion function, linguistic competence and social intercourse can be promoted for infants with perinatal BDS by treating with the intelligence seven needle therapy. This approach can improve the brain blood supply and promote the growth of frontal and parietal lobes.
P457	The Effect of Acupuncture on the Success of Inferior Alveolar Nerve Block for Teeth with Symptomatic Irreversible Pulpitis: A Triple-blind Randomized Clinical Trial.	3	26092771	J Endod	1	DENTISTRY, ORAL SURGERY & MEDICINE - SCIE	2	Iran	2	40	20	20	acupuncture	1	1	sham acupuncture	1	1	"To randomize the patients, 40 papers were numbered 1 to 40, and the first 20 papers were placed individually in a red sealed envelope; the remaining 20 were placed individually in a blue sealed envelope. Each female participant was instructed to select a red sealed envelope, and each male participant was asked to select a blue one. Upon opening the envelopes, based on the number (odd numbers for…	1	"To randomize the patients, 40 papers were numbered 1 to 40, and the first 20 papers were placed individually in a red sealed envelope; the remaining 20 were placed individually in a blue sealed envelope. Each female participant was instructed to select a red sealed envelope, and each male participant was asked to select a blue one. Upon opening the envelopes, based on the number (odd numbers for…	1	sham acupuncture	1	"To maintain the triple-blind design, a professional acupuncturist applied acupuncture, and a second investigator who was an endodontist performed the endodontic procedure. At the end of the investigation, all findings were coded before conducting statistical analysis."	1	No drop out	2	The study protocol registered prospectively is not available	2	This project was jointly funded by the Office of the Vice Chancellor for Research at Qazvin University of Medical Science and Office of the Associate Dean for Research at Qazvin Dental School.	3	0	0	2	0	2	http://www.irct.ir/	6	IRCT2013121615814N1	The need for supplemental anaesthesia	2	2	3	0	0	0	0	0
P471	Wound-healing effect of acupuncture for treating phonotraumatic vocal pathologies: A cytokine study.	4	26227080	Laryngoscope	1	MEDICINE, RESEARCH & EXPERIMENTAL - SCIE; OTORHINOLARYNGOLOGY - SCIE;	2	China	1	17	9	8	acupuncture	1	1	sham acupuncture	1	2	Not reported	2	Not reported	1	sham acupuncture	2	Not reported	1	No drop out	2	The study protocol registered prospectively is not available	2	Financial Disclosure: The study was supported in part by grants awarded by National Center for Complementary and Alternative Medicine, National Institute of Health (#R21 AT003879-01) and the Hong Kong Research Grant Council (HKU782509-2009).	3	0	0	3	3	3	0	0	0	0	0	0	0	0	0	0	0	0
P472	Research of Herb-Partitioned Moxibustion for Primary Dysmenorrhea Patients Based on the LC-MS Metabonomics.	3	26229545	Evid Based Complement Alternat Med	2	INTEGRATIVE & COMPLEMENTARY MEDICINE - SCIE	1	China	1	20	10	10	moxibustion	5	2	acupuncture	4	1	""Randomization was performed by an independent statistician through generating allocation numbers based on a random number creation system."	2	Not reported	3	open-label	3	outcomes were assessed by non-blinded participants	2	Insufficient reporting	2	The study protocol registered prospectively is not available	2	This study was supported by a grant from the National Natural Science Foundation Item (Grant no. 30973789).	1	VAS	1	3	3	3	0	0	0	0	0	0	0	0	0	0	0	0
P476	Effect of auricular pressing treatment on myopia in children.	3	26237831	J Tradit Chin Med	2	INTEGRATIVE & COMPLEMENTARY MEDICINE - SCIE	1	China	1	72	39	33	auricular pressing	5	2	no treatment	3	2	Not reported	2	Not reported	3	open-label	2	Not reported	1	No drop out	2	The study protocol registered prospectively is not available	2	Supported by the Research Project of the State Administration of Traditional Chinese Medicine (Evaluation on Treatment of Teenagers with Four-section Therapy, No. ZZ03116)	3	0	0	3	3	3	0	0	0	0	0	0	0	0	0	0	0	0
P477	Acupressure at BL60 and K3 Points Before Heel Lancing in Preterm Infants.	3	26242287	Explore (NY)	1	INTEGRATIVE & COMPLEMENTARY MEDICINE - SCIE	1	Turkey	2	32	16	16	acupressure	5	2	routine care	2	2	Not reported	2	Not reported	3	open-label	2	Not reported	2	Insufficient reporting	2	The study protocol registered prospectively is not available	5	0	1	PIPP	1	3	3	3	0	0	0	0	0	0	0	0	0	0	0	0
P480	Could Acupuncture Be Useful in the Treatment of Temporomandibular Dysfunction?	3	26276455	J Acupunct Meridian Stud	2	Complementary and Alternative Medicine	1	Brazil	2	40	20	20	acupuncture	1	1	splint	2	2	Not reported	2	Not reported	3	open-label	2	Not reported	2	Insufficient reporting	2	The study protocol registered prospectively is not available	5	0	3	0	0	3	3	3	0	0	0	0	0	0	0	0	0	0	0	0
P482	Electroacupuncture versus Moxibustion for Irritable Bowel Syndrome: A Randomized, Parallel-Controlled Trial.	3	26294923	Evid Based Complement Alternat Med	2	INTEGRATIVE & COMPLEMENTARY MEDICINE - SCIE	1	China	1	82	41	41	electro-acupuncture	2	1	moxibustion	4	1	"Adopting the SNOSE (sequentially numbered, opaque sealed envelopes) method [18], simple concealed randomization was carried out to eliminating possible selection bias"	1	"Adopting the SNOSE (sequentially numbered, opaque sealed envelopes) method [18], simple concealed randomization was carried out to eliminating possible selection bias"	3	open-label	3	outcomes were assessed by non-blinded participants	1	Missing outcome data balanced in numbers across intervention groups	3	Not all of the study's pre-spectified primary outcomes have been reported.	2	This study is supported by the National Basic Research Program of China, 973 programs (2009CB522900),	1	VAS	2	1	0	1	http://www.chictr.org.cn	1	ChiCTR-TRC-11001349	Therapeutic effect,functional MR	2	2	3	3	omitted	1	1	Electroacupuncture and mild moxibustion were both effective in improving IBS symptoms and modulate abnormal expressions of 5-HT, 5-HT3R, and 5-HT4R in the colonic tissue.
P483	Acupuncture for Functional Dyspepsia: A Single Blinded, Randomized, Controlled Trial.	3	26294930	Evid Based Complement Alternat Med	2	INTEGRATIVE & COMPLEMENTARY MEDICINE - SCIE	1	China	1	60	30	30	acupuncture	1	1	sham acupuncture	1	1	"An investigator who was not involved in acupuncture procedures and data analyses was responsible for the generation of a random number table"	2	Not reported	1	sham acupuncture	2	Not reported	1	Missing outcome data balanced in numbers across intervention groups	2	The study protocol registered prospectively is not available	2	This study was funded by the State Key Development Program for Basic Research of China	1	dyspeptic symptoms, quality of life, mental status	1	3	3	3	0	0	0	0	0	0	0	0	0	0	0	0
P489	Efficacy of Acupuncture versus Combined Oral Contraceptive Pill in Treatment of Moderate-to-Severe Dysmenorrhea: A Randomized Controlled Trial.	3	26346199	Evid Based Complement Alternat Med	2	INTEGRATIVE & COMPLEMENTARY MEDICINE - SCIE	1	Thailand	2	52	27	25	acupuncture	1	1	COC pill	2	1	"The randomization list was generated using a computer program."	1	"The allocation process was accomplished by placing the allocation cards in individual sealed envelopes to preserve concealment. The envelopes were then numbered and given to the participants after they had successfully completed all baseline assessments."	3	open-label	2	Not reported	1	ITT analysis	3	Not all of the study's pre-spectified primary outcomes have been reported.	2	This research was supported by a research grant from Faculty ofMedicine, ChiangMai University	1	proportion (percentage) of responders	2	1	0	1	http://www.chictr.org.cn	1	ChiCTR-TRC-13003236	Respond-er,NRS,severity of dysmenorrhea,number of analgesic use,the quality of life score,complication	2	1	2	1	Registered primary outcome was not significant.	2	0	This open-label randomized controlled trial was designed to compare the efficacy of acupuncture and combined oral contraceptive (COC) pill in treating moderate-to-severe primary dysmenorrhea. Fifty-two participants were randomly assigned to receive either acupuncture (n = 27) or COC (n = 25) for three menstrual cycles. Mefenamic acid was prescribed as a recue analgesic drug with both groups. The …
P49	Clinical Effects of Laser Acupuncture plus Chinese Cupping on the Pain and Plasma Cortisol Levels in Patients with Chronic Nonspecific Lower Back Pain: A Randomized Controlled Trial.	5	28848615	Evid Based Complement Alternat Med	2	INTEGRATIVE & COMPLEMENTARY MEDICINE - SCIE	1	Taiwan	1	48	25	23	laser acupuncture+Chinese cupping	4	2	sham laser acupuncture+Chinese cupping	1	1	"The sequence generation process was based on a computer-generated random number table using Microsoft Excel"	1	"Allocation concealment was achieved using opaque sealed envelopes containing information of the assignments."	1	sham laser acupuncture	1	"The physician and assessors were blinded to laser instrument and group assignments until the data were analyzed"	1	MIssing outcome data balanced in numbers across intervention groups, with similar reasons for mising data across groups.	2	The study protocol registered prospectively is not available	5	0	3	0	0	3	3	3	0	0	0	0	0	0	0	0	0	0	0	0
P491	Moxibustion and Acupuncture Ameliorate Crohn's Disease by Regulating the Balance between Th17 and Treg Cells in the Intestinal Mucosa.	3	26347488	Evid Based Complement Alternat Med	2	INTEGRATIVE & COMPLEMENTARY MEDICINE - SCIE	1	China	1	92	46	46	moxibustion+acupuncture	1,6	1,2	sham acupuncture+sham moxibustion	1	2	Not reported	2	Not reported	1	sham acupuncture	2	Not reported	2	Insufficient reporting	2	The study protocol registered prospectively is not available	5	0	3	0	0	2	0	2	https://clinicaltrials.gov/	2	NCT01697761	CDAI	2	1	1	0	0	0	0	0
P493	Ear Acupuncture Therapy for Masticatory Myofascial and Temporomandibular Pain: A Controlled Clinical Trial.	3	26351510	Evid Based Complement Alternat Med	2	INTEGRATIVE & COMPLEMENTARY MEDICINE - SCIE	1	Brazil	2	20	10	10	auricular acupuncture	3	1	splint	2	2	Not reported	2	Not reported	3	open-label	1	"The same blinded examiner performed muscle (medial and lateral pterygoid, masseter, and temporal muscle) and joint (retrodiscal and lateral pole of the condyle) assessment,"	1	Missing outcome data balancd in numbers across intervention groups	2	The study protocol registered prospectively is not available	5	0	3	0	0	3	3	3	0	0	0	0	0	0	0	0	0	0	0	0
P503	Effect of laser acupuncture combined with a diet-exercise intervention on metabolic syndrome in post-menopausal women.	3	26425364	J Adv Res	2	0	2	Egypt	2	28	14	14	laser acupuncture+diet-exercise	4	2	dier-exercise	2	1	"The post-menopausal women were randomly distributed into two groups using computer generated random numbers."	1	"Allocation was concealed in sequentially numbered opaque envelopes."	3	open-label	1	"Weight and height were measured for each post-menopausal woman wearing light clothes and without shoes. Then, BMI was calculated by dividing weight (kg) by height squared (m2). The same therapist blinded to the group assignment measured the waist and hip circumferences. The therapist measured the waist circumference from the narrowest point between the lower border of the rib cage and the iliac …	2	Insufficient reporting	2	The study protocol registered prospectively is not available	5	0	2	weight	2	3	3	3	0	0	0	0	0	0	0	0	0	1	2	These results suggest that laser acupuncture is a valuable approach that could be added to the diet-exercise intervention to correct features of the MetS.
P504	Comparative effect of electroacupuncture and moxibustion on the expression of substance P and vasoactive intestinal peptide in patients with irritable bowel syndrome.	3	26427109	J Tradit Chin Med	2	INTEGRATIVE & COMPLEMENTARY MEDICINE - SCIE	1	China	1	85	42	43	electro-acupuncture	2	1	moxibustion	4	1	"We used a random number table and the numbers generated were written on individual cards"	1	"and enclosed sequentially in envelopes. Then, the order of each generated number was written on the envelopes and assigned to each eligible patient in order."	3	open-label	2	Not reported	1	Missing outcome data balancd in numbers across intervention groups	3	Not all of the study's pre-spectified primary outcomes have been reported.	2	Supported by the Natural Science Foundation of China (Comparison Research on the Mechanisms of Acupuncture and Moxibustion and their Effect on Target Organs	3	0	0	1	0	1	http://www.chictr.org.cn	1	ChiCTR-TRC-11001349	Therapeutic effect,functional MR	2	2	3	3	0	0	0	0
P506	Efficacies of Acupuncture and Anti-inflammatory Treatment for Carpal Tunnel Syndrome.	3	26433799	J Acupunct Meridian Stud	2	Complementary and Alternative Medicine	1	Iran	2	50	25	25	acupuncture+standard care	1	1	standard care	2	1	"For randomization, we used a block randomization list (nonstratified, with the same block lengths, generated by a computer) sequentially."	2	Not reported	3	open-label	3	outcomes were assessed by non-blinded participants	1	No drop out	2	The study protocol registered prospectively is not available	2	This study is a part of the thesis written by E.B. (No. 4619). Hence, we would like to express our sincere gratitude to Shiraz University of Medical Sciences for supporting the study.	1	BCTQ,VAS	1	3	3	3	0	0	0	0	0	0	0	0	0	0	0	0
P507	Effects of LI-4 and SP-6 Acupuncture on Labor Pain, Cortisol Level and Duration of Labor.	3	26433802	J Acupunct Meridian Stud	2	Complementary and Alternative Medicine	1	Iran	2	71	35	36	acupupncture	1	1	sham acupuncture	1	3	"by simple randomization using their hospital admission code."	2	Not reported	1	sham acupuncture	2	Not reported	1	Missing outcome data balancd in numbers across intervention groups	2	The study protocol registered prospectively is not available	5	0	1	pain intensity, duration of labor	2	3	2	2	http://www.irct.ir/	6	IRCT2013061310657N2	duration of labour and Severity of pain	1	0	2	0	0	2	0	Our results show that acupuncture is significantly associated with a decreased duration of labor, even though it was no better than a placebo for the treatment of labor pain.
P508	Laser acupuncture before heel lancing for pain management in healthy term newborns: a randomised controlled trial.	3	26438556	Acupunct Med	1	INTEGRATIVE & COMPLEMENTARY MEDICINE - SCIE	1	Turkey	2	42	21	21	laser acupuncture	4	2	oral sucrose	2	2	Not reported	1	"Newborns were randomly allocated to the groups according to a blank envelope containing a card indicating one of Original paper 446 Abbasoglu A, et al. Acupunct Med 2015;33:445–450. doi:10.1136/acupmed-2015-010765 Downloaded from http://aim.bmj.com/ on February 19, 2018 - Published by group.bmj.com two groups; the envelope was opened after the newborns came for neonatal screening."	3	open-label	1	"Each baby’s behaviour was scored using the Neonatal Infant Pain Scale (NIPS), assessed blinded to group."	1	No drop out	2	The study protocol registered prospectively is not available	5	0	2	NIPS	2	3	3	3	0	0	0	0	0	0	0	0	0	2	0	Conclusions Our results indicate that 0.3 J of LA at the Yintang point before heel lancing is less effective than oral sucrose for reducing the discomfort of this procedure.
P510	Effect of 100 Hz electroacupuncture on salivary immunoglobulin A and the autonomic nervous system.	3	26449884	Acupunct Med	1	INTEGRATIVE & COMPLEMENTARY MEDICINE - SCIE	1	Japan	1	16	8	8	electro-acupuncture	2	1	no treatment	3	2	Not reported	2	Not reported	3	open-label	2	Not reported	1	No drop out	2	The study protocol registered prospectively is not available	5	0	3	0	0	3	3	3	0	0	0	0	0	0	0	0	0	0	0	0
P52	Randomized single-blind multicenter trial comparing the effects of standard and augmented acupuncture protocols on sleep quality and depressive symptoms in patients with depression.	5	28899206	Psychol Health Med	2	0	2	China	1	105	51	54	acupuncture+intradermal needles	1	1	acupuncture	4	1	"A sequence number, seed number, center number, and allocation result were generated for each participant using the PEMS version 3.1 software."	1	"Sealed consecutively numbered envelopes were then used for allocation"	2	"Participants were told that ‘This study is to evaluate the therapeutic effects of augmented acupuncture formula for treating depressive symptoms and sleep quality. You will either received standard or augmented acupuncture formula depending on randomization’. Participants in the different groups were in separate rooms during acupuncture treatment to avoid discussing their treatments, which could…	1	"The assessment of depression and insomnia symptoms using the HAMD and PSQI were performed by independent research assistants, who were blinded to group allocation and trial protocol."	1	MIssing outcome data balanced in numbers across intervention groups, with similar reasons for mising data across groups.	3	Not all of the study's pre-spectified primary outcomes have been reported.	2	"This project was supported by the Science and Technology Planned Project of Guangdong province"	1	HAMD, PSQI	1	1	0	1	http://www.chictr.org.cn/	1	ChiCTR-TRC-00000481	the baseline characteristics of patients	2	2,3	3	1	Both primary outcomes in the article, which were secondary outcomes in the protocol, were significant	0	0	0
P520	Laser Acupuncture for Neonatal Abstinence Syndrome: A Randomized Controlled Trial.	3	26504123	Pediatrics	1	0	2	Canada	2	30	15	15	laser acupuncture+pharmacologic therapy	4	2	pharmacologic therapy	2	1	"a 1:1 ratio using a permutated-block randomization with block sizes of 6. A member of the research team"	1	"the research team opened a sequentially numbered, sealed, opaque envelope containing the allocation before the first treatment session."	3	open-label	1	"To allow treatment concealment for the clinical staff, newborns in both groups spent the same amount of time in the treatment room without support from nursing or medical staff."	1	ITT analysis and PP analysis were performed	2	The study protocol registered prospectively is not available	2	Steiermaerkische Landesregierung	1	duration of oral morphine therapy	1	2	0	2	http://www.drks.de	7	DRKS00004302	the duration of the therapytreatment of the morphintherapy between the IG and CG should be compared	1	0	1	0	0	0	0	0
P523	Short-Term Effect of Laser Acupuncture on Lower Back Pain: A Randomized, Placebo-Controlled, Double-Blind Trial.	3	26516333	Evid Based Complement Alternat Med	2	INTEGRATIVE & COMPLEMENTARY MEDICINE - SCIE	1	South Korea	1	56	28	28	laser acupuncture	4	2	sham laser acupuncture	1	2	Not reported	1	"The external investigator prepared a series of sealed, sequentially numbered envelopes containing the treatment assignments.When a participant fulfilled the inclusion criteria, the study investigator opened the lowest numbered envelope to reveal the group allocation."	1	sham acupuncture	1	"Blinding was achieved for both the investigator and the participant, without revealing either the laser acupuncture or the placebo acupuncture treatment."	1	ITT analysis (full analysis set) and PP analysis were performed	1	The study protocol is available and all of the study's pre-specified primary outcomes that are of interest in the review have been reported in the pre-specified way.	2	This study was supported by the Korea Institute of Oriental Medicine (Grants nos. K15121 and K15020) and the Technology Innovation Program (Grant no. 10028438, D12081) funded by the Ministry of Trade, Industry & Energy (MI, Korea).	1	VAS	2	3	1	1	cris.nih.go.kr	3	KCT0001314	Change of VAS	1	0	2	0	0	1	4	0Although there was no significant difference in outcomes between the two groups, the results suggest that laser acupuncture can provide effective pain alleviation and can be considered an option for relief from lower back pain. Further studies using long-term intervention, a larger sample size, and rigorous methodology are required to clarify the effect of laser acupuncture on lower back pain.
P527	Ear Acupuncture for Acute Sore Throat: A Randomized Controlled Trial.	3	26546644	J Am Board Fam Med	1	PRIMARY HEALTH CARE - SCIE; MEDICINE, GENERAL & INTERNAL - SCIE;	2	US	2	56	28	28	BFD+standard care	3	1	standard care	2	1	"Following enrollment, research associates randomized subjects into 2 groups using a random number generator via block randomization (blocks of 4):"	2	Not reported	3	open-label	3	"Unblinded research associates measured pain scores for both groups before any treatment and again for both groups 15 minutes after the initial pain score while they waited in the clinic."	1	ITT analysis	1	The study protocol is available and all of the study's pre-specified primary outcomes that are of interest in the review have been reported in the pre-specified way.	2	Funding: DAM and PC received a grant from the Air Force Medical Support Agency’s Research and Development Division (AFMSA/SGRS) during the conduct of the study.	2	pain	2	3	1	1	https://clinicaltrials.gov/	2	NCT01302769	Reduction in Pain [ Time Frame: 5 months ]	1	0	2	0	0	2	0	duced sore throat pain for 24 hours and decreased use of pain medication for up to 48 hours. There was no apparent effect on hours missed from work. (J Am Board Fam Med 2015;28:697–705.)
P528	Tongue acupuncture in treatment of post-stroke dysphagia.	3	26550374	Int J Clin Exp Med	2	MEDICINE, RESEARCH & EXPERIMENTAL - SCIE	2	China	1	180	90	90	tongue acupuncture	8	1	acupuncture	4	2	Not reported	2	Not reported	3	open-label	2	Not reported	2	Insufficient reporting	2	The study protocol registered prospectively is not available	2	This project was funded by Ningxia Science and Technology Support Plan (No. 2012 zys 207):	3	0	0	3	3	3	0	0	0	0	0	0	0	0	0	0	0	0
P53	Efficacy and safety of acupuncture treatment on primary insomnia: a혻randomized controlled trial.	5	28899535	Sleep Med	1	CLINICAL NEUROLOGY - SCIE	2	China	1	72	36	36	acupuncture	1	1	sham acupuncture	1	1	"a random number table was generated to divide the participants into two groups in a ratio of 1:1 using the statistical software SPSS20.0"	1	"Randomization numbers were sealed in opaque envelopes, with patients' screening sequence numbers printed outside."	1	sham acupuncture	1	"This is a patient-assessor-blinded"	1	ITT analysis	3	Not all of the study's pre-spectified primary outcomes have been reported.	2	"The study was partly supported by grants from the Science and Technology Committee in Shanghai, China"	1	ISI	1	1	0	1	http://www.chictr.org.cn/	1	ChiCTR-TRC-14004859	Quality of sleep (WAchSLeep-BT Actigraph equipment), ISI	2	1	2	1	"Although no differences in SA and SAS (items of wActiSleep-BT) were shown between the two groups until the end of the treatment" (Quality of sleep, which was not only a registered primary outcome but also a secondary outcome in the publication was not significant.)	0	0	0
P531	Acupressure for inducing labour for nulliparous women with post-dates pregnancy.	3	26573452	Complement Ther Clin Pract	1	INTEGRATIVE & COMPLEMENTARY MEDICINE - SCIE	1	UK	2	130	70	60	acupressure	5	2	sham acupressure	1	1	"The allocation of treatment was generated using a computer random schedule at the start of the study"	1	"and assignment was concealed by placement in consecutively numbered, opaque, sealed envelopes drawn in consecutive order by the midwife, who was unaware which agent was allocated until the envelope was opened."	1	sham acupuncture	1	"The investigators and participant were blind to allocation, but blinding of the midwife administering the treatment was not possible due to the differences in treatments used."	1	ITT analysis	2	The study protocol registered prospectively is not available	5	0	1	treatment-tocommencement of labour interval	2	3	3	3	0	0	0	0	0	0	0	0	0	2	0	Acupressure performed at 41 weeks gestation in nulliparous women does not appear to be effective for inducing labour for post-dates pregnancy.
P534	Effect of electroacupuncture on muscle state and infrared thermogram changes in patients with acute lumbar muscle sprain.	3	26591678	J Tradit Chin Med	2	INTEGRATIVE & COMPLEMENTARY MEDICINE - SCIE	1	China	1	120	60	60	electro-acupuncture	2	1	medication	2	1	"One hundred and twenty patients were divided using a simple random number table into two equal groups, an EA group (n = 60) and a medication group (n = 60)."	1	"That is, using sealed randomized envelopes with computerized serial numbers, the patients enrolled were randomly allocated to either the EA or the medication group"	3	open-label	1	"The researcher performing outcome assessments and statistical analysis of the study data was blinded to the group allocation"	1	Missing outcome data balancd in numbers across intervention groups	2	The study protocol registered prospectively is not available	2	Supported by the Study on the Clinical Curative Effect and Standardization of Acupuncture and Tuina Treatment of Acute Lumbar Sprain from the Projects of Science and Technology Commission of Shanghai Municipality (No. 10DZ1974700);	3	0	0	3	3	3	0	0	0	0	0	0	0	0	0	0	0	0
P535	Effect of soothing-liver and nourishing-heart acupuncture on early selective serotonin reuptake inhibitor treatment onset for depressive disorder and related indicators of neuroimmunology: a randomized controlled clinical trial.	3	26591679	J Tradit Chin Med	2	INTEGRATIVE & COMPLEMENTARY MEDICINE - SCIE	1	China	1	126	61	65	acupuncture+drug	1	1	drug	2	1	"Patients were randomized using a random number table."	2	Not reported	3	open-label	2	Not reported	1	Missing outcome data balancd in numbers across intervention groups	2	The study protocol registered prospectively is not available	2	Supported by 2013 Traditional Chinese Medicine Scientific Research Fund of Zhejiang Province (Study on Enhancing Clinical Effect and Neuroimmunology Mechanism with Acupuncture Combined with SSRIs Treating Depressive Disorder, No. 2013ZB107)	3	0	0	3	3	3	0	0	0	0	0	0	0	0	0	0	0	0
P543	Sharp-Hook Acupuncture (Feng Gou Zhen) for Patients with Periarthritis of Shoulder: A Randomized Controlled Trial.	3	26640496	Evid Based Complement Alternat Med	2	INTEGRATIVE & COMPLEMENTARY MEDICINE - SCIE	1	China	1	132	66	66	sharp hook acupuncture+analgesics injection	8	1	analgesics injection	2	1	"Random number sequence was computationally generated by clinical researcher using the SPSS 16.0 software."	1	"Each random number was carefully concealed by the clinical researcher in an sequentially numbered opaque envelope which was not permitted for acupuncturist to unfold until eligible patients were included in this trial with written informed consent."	3	open-label	3	outcomes were assessed by non-blinded participants	1	Missing outcome data balancd in numbers across intervention groups	1	The study protocol is available and all of the study's pre-specified primary outcomes that are of interest in the review have been reported in the pre-specified way.	2	This study was financially supported by funding from the Ministry of Science and Technology of China	1	VAS	1	1	0	1	http://www.chictr.org.cn	1	ChiCTR-IOC-15006309	VAS	1	0	0	0	0	0	0	0
P546	Effectiveness of acupuncture in rehabilitation of physical and functional disorders of women undergoing breast cancer surgery.	4	26670916	Support Care Cancer	1	ONCOLOGY - SCIE; HEALTH CARE SCIENCES & SERVICES - SCIE; REHABILITATION - SCIE;	2	Brazil	2	48	24	24	acupuncture+kinesiotherapy	1	1	kinesiotherapy	2	1	"Patients included in the study were divided into two groups by drawing of dice in a randomization…"	2	Not reported	3	Open-label	2	Not reported	1	MIssing outcome data balanced in numbers across intervention groups, with similar reasons for mising data across groups.	3	The study protocol registered prospectively is not available and not all of the study's pre-spectified primary outcomes in methods of manuscript are reported	5	0	3	0	0	3	2	2	https://clinicaltrials.gov/	2	NCT02691208	Result of kinesioterapy associated with acupuncture protocol [ Time Frame: two years ] The pain will be measured through Visual Analog Scale	2	1	2	1	0	0	0	0
P552	The effectiveness of acupuncture as a treatment for tinnitus: a randomized controlled trial using (99m)Tc-ECD SPECT.	4	26747258	Eur Radiol	2	RADIOLOGY, NUCLEAR MEDICINE & MEDICAL IMAGING - SCIE	2	Brazil	2	57	30	27	acupuncture	1	1	sham acupuncture	1	1	Participants were randomly allocated to true or sham ACP (stimulated non-acupuncture points) groups according to a computer-generated list of random numbers.	2	Not reported	1	"The patients were blind to their treatment group."	2	Not reported	1	All drop outs were specified and missing data have been imputed using appropriate methods.	2	The study protocol registered prospectively is not available	2	the Ethics Committee of Universidade Federal de São Paulo (project number: 2094/09)	1	SPECT measurements	2	2	0	2	https://clinicaltrials.gov/	2	NCT02290015	SPECT measurements	1	0	2	0	0	1	2	"ACP might reduce the effects of tinnitus on daily life;"
P555	Electroacupuncture with different current intensities to treat knee osteoarthritis: a single-blinded controlled study.	3	26770523	Int J Clin Exp Med	2	MEDICINE, RESEARCH & EXPERIMENTAL - SCIE	2	China	1	80	40	40	high intensity electro-acupuncture	2	1	low intensity electro-acupuncture	4	1	"The randomization sequence was generated using the Statistical Package for the Social Sciences, version 19.00 (SPSS Inc., Chicago IL)."	2	Not reported	2	both groups were allocataed to electro-acupuncture	1	"All the participating patients were evaluated before and after intervention by the same experienced physician (Dr. Liu Shimin), who was blinded for the treatment assignment."	1	Missing outcome data balancd in numbers across intervention groups and reasons for missing outocme data unlikely to be related to true outcome	2	The study protocol registered prospectively is not available	2	This study was supported in part by National Natural Science Foundation of China (Grant no. 81202767 and 81202748), and Shang- hai Municipal Health Bureau (Grant no. 2012QL016A)	1	WOMAC	2	3	3	3	0	0	0	0	0	0	0	0	0	1	2	Both high- and low-intensity EA treatments alleviate the clinical symptoms of KOA patients. High-intensity EA is more effective than low-intensity EA. Changes in plasma levels of TNFα, apelin and IL-6 may be involved in the therapeutic effect of EA on KOA.
P558	Acupuncture for Menopausal Hot Flashes: A Randomized Trial.	4	26784863	Ann Intern Med	1	MEDICINE, GENERAL & INTERNAL - SCIE	2	Australia	2	327	163	164	acupuncture	1	1	sham acupuncture	1	1	"A researcher with no other role in the study generated the computer randomization schedule (Excel 2004 [MIcrosoft]) with equal allocation and random block sizes of 8 and 12, stratified by acupuncturist."	1	" He then created a password protected electronic Excel spreadsheet containing the concealed allocation schedule. When a participant enrolled, a research assistant (K.N.) activated a randomization function built in to the spreadsheet to reveal the next allocation. She informed the acupuncturist of treatment allocation by disclosing the list of points to be used bia mobile text, e-mail, or fax. Ac…	1	"Participants, outcome assesors, and investingators were blinded to treatment allocation;"	1	"Participants, outcome assessors, and investigators were blinded to treatment allocation;"	1	ITT analysis	1	The study protocol is available and all of the study's pre-specified primary outcomes that are of interest in the review have been reported in the pre-specified way.	2	This study was funded by the National Health and Medical Research Council.	1	HF	2	1	0	1	https://www.anzctr.org.au	8	ACTRN12611000393954	HF	1	0	0	0	0	2	0	Chinese medicine acupuncture was not superior to noninsertive sham acupuncture for women with moderately severe menopausal HFs.
P559	Randomised clinical trial of comparing effects of acupuncture and varicocelectomy on sperm parameters in infertile varicocele patients.	4	26791438	Andrologia	2	ANDROLOGY - SCIE	2	Turkey	2	30	15	15	acupuncture	1	1	varicocelectomy	2	2	Not reported	2	Not reported	3	Open-label	2	Not reported	1	No drop out	2	The study protocol registered prospectively is not available	5	0	1	change from the baseline sperm concentration, motility and progression	1	3	3	3	NA	0	NA	NA	0	0	0	0	0	0	0	0
P561	Effects of Electro-Acupuncture at Zusanli, Guanyuan for Sepsis Patients and Its Mechanism through Immune Regulation.	4	26795764	Acupunct Med	1	INTEGRATIVE & COMPLEMENTARY MEDICINE - SCIE	1	China	1	80	38	42	acupuncture	1	1	waiting list	3	1	"Patients were randomised (by HZ) to one of two parallel groups using a random number table."	2	Not reported	3	Open-label	3	outcomes (VAS) were assessed by patients who were not blinded	1	ITT analysis	1	The study protocol is available and all of the study's pre-specified primary outcomes that are of interest in the review have been reported in the pre-specified way.	2	the National Basic Research (973) Program of the MOST of China (2013CB531905 and 2015CB554503) and the National Natural Science Foundation of China (31200835, 81230023 and 81221002) and methodology of the study,	1	Pain intensity measured by VAS at the end of the treatment	1	1	0	1	https://clinicaltrials.gov/	2	NCT01733914	VAS [ Time Frame: up to 12 weeks after treatment ]	1	0	1	0	0	0	0	0
P562	Effects of Electro-Acupuncture at Zusanli, Guanyuan for Sepsis Patients and Its Mechanism through Immune Regulation.	4	26825083	Chin J Integr Med	1	INTEGRATIVE & COMPLEMENTARY MEDICINE - SCIE	1	China	1	60	30	30	electroacupuncture+conventional treatment	2	1	conventional treatment	2	1	"The random number table was generated by a computer and saved in sealed envelope."	1	"The random number table was generated by a computer and saved in sealed envelope."	3	Open-label	2	Not reported	1	MIssing outcome data balanced in numbers across intervention groups, with similar reasons for mising data across groups.	2	The study protocol registered prospectively is not available	2	Project of Chinese Medicine Bureau of Guangdong Province (No. 20121199); Guangdong Provincial Department of Science and Technology Project (No. 2014A020212279)	1	acute physiology and chronic health evaluation (APACHE)-Ⅱ scores and mortality at 28 days	1	3	3	3	NA	0	NA	NA	0	0	0	0	0	0	0	0
P565	Moxibustion did not have an effect in a randomised clinical trial for version of breech position.	4	26836801	Dan Med J	1	MEDICINE, GENERAL & INTERNAL - SCIE	2	Denmark	2	200	102	98	moxibustion	6	2	no treatment	3	1	"The randomisation was performed from a list of random numbers from the Geigy Scientific Tables, with even and odd numbers indicating moxibustion or not."	1	"The randomisation result was pre-packed in a sealed, non-transparent envelope and was drawn when the woman gave informed consent."	3	open-label	2	Not reported	1	ITT analysis	2	The study protocol registered prospectively is not available	1	Funding: none.	1	cephalic presentation	2	2	0	2	https://clinicaltrials.gov/	2	NCT02251886	Version of Fetal Breech Position to Cephalic Position [ Time Frame: 4 weeks ]	1	0	2	0	0	2	0	No significant effects of moxibustion were found in correcting the breech position in primiparous and parous women after their 33rd gestational week.
P567	Randomized clinical trial of facial acupuncture with or without body acupuncture for treatment of melasma.	4	26850796	Complement Ther Clin Pract	1	0	1	Thailand	2	45	23	22	body acupuncture+facial acupuncture	1	1	facial acupuncture	4	1	"Randomization was performed using a computerized program (GraphPad QuickCals) by a statistician who was not involved in the implementation phase of the study."	1	"The group assignment was kept in sealed opaque envelopes which were opened just before the acupuncture procedure."	3	open-label	2	Not reported	1	Reasons for missing outcome data unlikely to be related to true outcome	1	The study protocol is available and all of the study's pre-specified primary outcomes that are of interest in the review have been reported in the pre-specified way.	2	This study was supported by grants from the Faculty of Medicine, Srinakharinwirot University, Thailand. (Grant number: SWU551/2557).	1	percentage of participants who achieved an improvement in melasma size or pigmentation at the end of treatment	2	1	0	1	http://www.clinicaltrials.in.th/	10	TCTR20140903004	area and colour scale of melasma at 8th week	1	0	2	0	0	1	1	Facial acupuncture, with or without body acupuncture, was shown to be effective in decreasing the size of melasma areas.
P57	Intraoperative Electroacupuncture Reduces Postoperative Pain, Analgesic Requirement and Prevents Postoperative Nausea and Vomiting in Gynaecological Surgery: A Randomised Controlled Trial.	4	28975075	Anesth Pain Med	1	0	2	Malaysia	2	64	32	32	electroacupuncture+standard care	1	2	standard care	2	1	"Subjects were randomised into two groups (EA group and control group) using a computer-generated randomisation list."	2	Not reported	1	"Double blinding was ensured by starting EA after patients were induced under general anaesthesia"	1	"the assessors did not know if the patient received EA or not. The anaesthetist was not involved in the assessment of the patients"	1	No drop out	2	The study protocol registered prospectively is not available	2	"We also would like to acknowlege the provision of equipment and support provided by ministry of health, Malaysia."	3	0	0	3	3	3	0	0	0	0	0	0	0	0	0	0	0	0
P570	Acupuncture for fibromyalgia in primary care: a randomised controlled trial.	4	26879181	Acupunct Med	1	INTEGRATIVE & COMPLEMENTARY MEDICINE - SCIE	1	Spain	2	164	82	82	acupuncture	1	1	sham acupuncture	1	2	Not reported	1	"The randomisation sequence was generated and administered at an independent clinical trials unit (Marbella, Spain) to ensure that the allocation was concealed."	1	sham-controlled	1	"Given the nature of the interventions conducted, the healthcare staff involved were not blind to allocation, but all of the evaluations were recorded by research nurses who were blind to the treatment groups."	1	All drop outs were specified and missing data have been imputed using appropriate methods.	2	The study protocol registered prospectively is not available	2	the Spanish Ministry of Health and Consumer Affairs (Carlos III Health Institute, project number PI10/00675) and by the Andalusian Public Health System (project number PI0436/09)	1	Change in pain intensity measured by VAS at 10 weeks	1	2	0	2	http://www.isrctn.com	4	ISRCTN60217348	Changes in pain intensity, measured on a visual analogue scale (VAS), at the conclusion of treatment (10 weeks)	1	0	1	0	0	0	0	0
P579	Effects of warm acupuncture on breast cancer-related chronic lymphedema: a randomized controlled trial.	4	26966410	Curr Oncol	1	ONCOLOGY - SCIE	2	China	1	30	15	15	warm acupuncture	8	1	diosmin	2	1	"The 30 patients who met the inclusion and exclusion criteria were equally allocated to the experimental and control groups using random numbers."	2	Not reported	3	open-label	2	Not reported	1	No drop out	2	The study protocol registered prospectively is not available	2	This study was supported by a grant from the Ministry of Health and Welfare, Republic of Korea, 2013, and the Priority Academic Program Development of Jiangsu Higher Education Institutions.	3	0	0	3	3	3	0	0	0	0	0	0	0	0	0	0	0	0
P58	Acupuncture Improves Peri-menopausal Insomnia: A Randomized Controlled Trial.	5	29029258	Sleep	2	CLINICAL NEUROLOGY - SCIE; NEUROSCIENCES - SCIE;	2	China	1	76	38	38	aucpuncture	1	1	placebo acupuncture	1	1	"The group allocation list was generated by using SPSS 20.0 for IBM"	1	"Each participant was assigned to an order number and received an envelope with their name on it"	1	sham acupuncture	1	"Participants or other relevant researchers were kept blinded to the group allocation"	1	MIssing outcome data balanced in numbers across intervention groups.	3	Not all of the study's pre-spectified primary outcomes have been reported.	2	"This was not an industry-supported study. This research was supported by National Natural Science Foundation of China and Shanghai Municipal Population and Family Planning Commission."	1	PSQI	1	1	0	1	http://www.chictr.org.cn/	1	ChiCTR-IPR-15007199	PSG, PSQI, ISI, BDI, BAI, FS-14, SF-36	2	1,2	1,2,3	1	Not significant registered primary outcome was not as such in a publication.	0	0	0
P585	Acupuncture As an Integrative Approach for the Treatment of Hot Flashes in Women With Breast Cancer: A Prospective Multicenter Randomized Controlled Trial (AcCliMaT).	4	27022113	J Clin Oncol	1	ONCOLOGY - SCIE	2	Italy	2	190	85	105	acupuncture	1	1	no acupuncture	3	1	Patient random allocation lists were generated centrally by a statistician before study initiation using a Microsoft Excel function	1	Patients were allocated to the acupuncture or control arm at a 1:1 allocation ratio via a Web-based service that communicated allocation only after patient recruitment.	3	Participants received either acupuncture plus enhanced self-care (acupuncture arm) or enhanced self-care (control arm).	2	Not reported	1	All drop outs were specified and missing data have been imputed using appropriate methods.	3	One or more reported primary outcomes were not pre-specified.	2	Osservatorio Medicine Non Convenzionali Regione Emilia Romagna	1	daily mean hot flash score (HFS) assessed at week 12	1	1	0	1	https://clinicaltrials.gov/	2	NCT01275807	Greene climacteric scale [ Time Frame: baseline ( 14 days before randomization) , between the 5th and 6th session af acupunture(only for experimental arm) at 14 weeks after randomization and at 3 and at 6 month after randomization for both arms. ]	2	1,4	1	1	Not favor Both were significant	0	0	0
P586	Acupuncture in Menopause (AIM) study: a pragmatic, randomized controlled trial.	4	27023860	Menopause	2	OBSTETRICS & GYNECOLOGY - SCIE	2	USA	2	209	170	39	acupuncture	1	1	waitlist control group	3	1	Randomization sequences were prepared at Wake Forest	2	Not reported	3	Open-label	2	Not reported	1	Reasons for missing outcome data unlikely to be related to true outcome.	1	The study protocol is available and all of the study's pre-specified primary outcomes that are of interest in the review have been reported in the pre-specified way.	2	grant R01AT005854 from the National Center for Complementary and Integrative Health (NCCIM)	1	VMS (vasomotor symptoms)	1	1	0	1	https://clinicaltrials.gov/	2	NCT01276028	Subjective Hot Flashes [ Time Frame: Weekly ] Hot Flashes will be monitored via daily diary	1	0	1	0	0	0	0	0
P587	Randomized, Controlled Trial of Acupuncture for Fatigue in Parkinson's Disease.	4	27028133	Mov Disord	2	CLINICAL NEUROLOGY - SCIE	2	USA	2	94	47	47	acupuncture	1	1	sham acupuncture	1	2	Not reported	2	Not reported	1	We utilized a previously validated sham procedure in which a sharp, round toothpick in a guide tube was placed on the sham point and tapped on the skin	2	Not reported	1	No drop out	1	The study protocol is available and all of the study's pre-specified primary outcomes that are of interest in the review have been reported in the pre-specified way.	2	grant no. 5264 from the Michael J. Fox Foundation for Parkinson’s Research and the BA/BS-MD Program at the University of Colorado Denver	1	Modified Fatigue Impact Scale (MFIS) at 6 weeks	2	1	0	1	https://clinicaltrials.gov/	2	NCT01360229	MFIS	1	0	2	0	0	2	0	Conclusions: Acupuncture may improve PD-related fatigue, but real acupuncture offers no greater benefit than sham treatments. PD-related fatigue should be added to the growing list of conditions that acupuncture helps primarily through nonspecific or placebo effects.
P588	The Effectiveness of Individualized Acupuncture Protocols in the Treatment of Gulf War Illness: A Pragmatic Randomized Clinical Trial.	4	27031099	PLoS One	1	MULTIDISCIPLINARY SCIENCES - SCIE	2	USA	2	104	52	52	acupuncture	1	1	waitlist+acupuncture	3	2	Not reported	1	assignments provided in sequentially numbered opaque sealed envelopes.	3	Veterans with GulfWar Illness were randomized to either (1) acupuncture treatment twice per week for 6 months or (2) the wait-list comparison group consisting of usual care from baseline for 2 months, followed by weekly treatments for 4 months.	1	"Outcomes were assessed with the assistance of a blinded study staff member at baseline, 2, 4, and 6 months."	1	All drop outs were specified and missing data have been imputed using appropriate methods.	1	The study protocol is available and all of the study's pre-specified primary outcomes that are of interest in the review have been reported in the pre-specified way.	2	the Office of the Assistant Secretary of Defense for Health Affairs through the Gulf War Illness Research Program under Award No. W81XWH-09-2-0064	2	SF-36	1	1	0	1	https://clinicaltrials.gov/	2	NCT01305811	SF-36P	1	0	1	0	0	0	0	0
P589	Recovery of Olfactory Function in Postviral Olfactory Dysfunction Patients after Acupuncture Treatment.	4	27034689	Evid Based Complement Alternat Med	2	INTEGRATIVE & COMPLEMENTARY MEDICINE - SCIE	1	China	1	50	25	25	acupuncture	1	1	simply observed	3	2	Not reported	2	Not reported	3	Open-label	2	Not reported	1	No drop out	2	The study protocol registered prospectively is not available	2	This study was supported by the research Grant (12401906600) from Science and Technology Commission of Shanghai Municipality.	3	0	0	3	3	3	0	0	0	0	0	0	0	0	0	0	0	0
P593	Acupuncture treatment of shoulder impingement syndrome: A randomized controlled trial.	4	27062955	Complement Ther Med	1	INTEGRATIVE & COMPLEMENTARY MEDICINE - SCIE	1	Spain	2	72	38	34	Acupuncture on true points (TA)	1	1	Acupuncture on sham points (SA)	1	1	The distribution of the participants in each group was alsoknown to the main researcher, having been completed according toa random sequence of codes generated by a random generator pro-gram (Numbers®) which produced a list of values (0 = acupunctureon sham points (SA); 1 = true acupuncture (TA)).	2	Not reported	1	sham-controlled	3	"The distribution of the participants in each group was also known to the main researcher…"	1	MIssing outcome data balanced in numbers across intervention groups.	2	The study protocol registered prospectively is not available	5	0	1	(a) Visual Analogue Scale (VAS) (b) the Questionnaire of Functional Assessment of the Shoulder	1	2	0	2	https://clinicaltrials.gov/	2	NCT02449668	VAS	2	3	1	1	Added pribary outcome was significant	0	0	0
P594	Electroacupuncture Reduces Postoperative Pain and Analgesic Consumption in Patients Undergoing Thoracic Surgery: A Randomized Study.	4	27073400	Evid Based Complement Alternat Med	2	INTEGRATIVE & COMPLEMENTARY MEDICINE - SCIE	1	China	1	92	46	46	electroacupuncture	2	1	sham electro-acupuncture	1	1	EA group (𝑛 = 46) or a sham group (𝑛 = 46) using a randomization sequence based on a table of randomly generated numbers.	1	To conceal the allocation, randomization was carried out using sequentially numbered, opaque, sealed envelopes.	1	In the sham group, the same acupuncture needles that were used in the EA group were placed at similar acupoints andwere secured by adhesive tape without penetrating the skin . The electrodes were also connected but no electronic current was applied.	2	Not reported	1	No drop out	2	The study protocol registered prospectively is not available	2	the National Basic Research Program of China (no. 973-2013CB531901), the National Natural Science Foundation of China (Grant no.81202767), Research Grant from Shanghai Hospital Development Center (no. SHDC12013120), Science and Technology Support Program of Science and Technology Commission of Shanghai Municipality (no. 12401903200), Medical Guide Project of Shanghai Municipal Science and Technol…	2	VAS	1	3	3	3	NA	0	NA	NA	0	0	0	0	0	0	0	0
P60	Efficacy of Bee Venom Acupuncture for Chronic Low Back Pain: A Randomized, Double-Blinded, Sham-Controlled Trial.	5	29112155	Toxins (Basel)	1	TOXICOLOGY - SCIE	2	South Korea	1	54	27	27	bee venom acupuncture+NSAID	8	1	sham bee venom acupuncture+NSAID	1	1	"The randomization sequence was generated using the Statistical Package for the Social Sciences (SPSS, Inc., Chicago, IL, USA) by an independent statistician."	1	"The enrolled researchers, practitioner, and outcome assessors were blinded to the random allocation sequence using sequentially numbered, sealed, opaque envelopes until the trial completion."	1	sham bee venom acupuncture	1	"The outcome assessors remained blinded to the patients’ treatment allocation until the end of the trial"	1	ITT analysis	2	The study protocol registered prospectively is not available	2	"This study was supported by the Korea Institute of Oriental Medicine (K17121) and Spine Center of Kyung Hee University Hospital at Gang-Dong"	1	bothersomeness	1	2	0	2	https://clinicaltrials.gov/	2	NCT01491321	Visual Analogue Scale for bothersomeness [ Time Frame: Changes from baseline in VAS at 1 month ]	2	5	2	1	0	0	0	0
P601	Comparative evaluation of the therapeutic effect of metformin monotherapy with metformin and acupuncture combined therapy on weight loss and insulin sensitivity in diabetic patients.	4	27136447	Nutr Diabetes	1	ENDOCRINOLOGY & METABOLISM - SCIE; NUTRITION & DIETETICS - SCIE;	2	China	1	39	19	20	metformin+EA+auricular acupuncture	2,3	1	metformin+sham EA+sham AA	1	2	Not reported	2	Not reported	1	"All patients were blinded to the treatment assignments during the period of study and the assessor was blinded to patients’ information, including their names and the results from the measurements."	1	"All patients were blinded to the treatment assignments during the period of study and the assessor was blinded to patients’ information, including their names and the results from the measurements."	2	The study did not address this outcome.	3	Not all of the study's pre-spectified primary outcomes have been reported.	2	the National Natural Science Foundation of China (Grant No. 81273838)	2	HOMA	1	1	0	1	https://clinicaltrials.gov/	2	NCT02438540	The effect of Metformin and acupuncture combined therapy on weight loss ( Change from baseline in weight), in comparison with Metformin monotherapy in T2DM patients. [ Time Frame: 3 weeks ] The effect of Metformin and acupuncture combined therapy on IR (change from baseline in IR, as measured by HOMA-IR index), in comparison with Metformin monotherapy in T2DM patients. [ Time Frame: 3 weks ]	2	1	1	2	Weight loss was significant	0	0	0
P602	Manipulation Therapy Relieved Pain More Rapidly Than Acupuncture among Lateral Epicondylalgia (Tennis Elbow) Patients: A Randomized Controlled Trial with 8-Week Follow-Up.	4	27143983	Evid Based Complement Alternat Med	2	INTEGRATIVE & COMPLEMENTARY MEDICINE - SCIE	1	Taiwan	1	35	19	16	acupuncture	1	1	manipulation	2	1	patients were randomly assigned computer-generated numbers and, then, divided into an acupuncture group and a manipulation group.	2	Not reported	3	Patients in the manipulation group received radial bone adjustment to reverse positional fault and relieve the biceps brachii muscle tension.	2	Not reported	1	All drop outs were specified and missing data have been imputed using appropriate methods.	2	The study protocol registered prospectively is not available	5	0	1	pain relief assessed by VAS	2	2	0	2	http://www.isrctn.com	4	ISRCTN81308551	VAS	1	0	2	0	0	2	0	Radial bone adjustment manipulation treatment may be effective to reduce pain rapidly in lateral epicondylalgia patients and the pathological tension in the biceps brachii muscle is highly concerned. To prove this hypothesis, we conducted a randomized controlled trial and included 35 patientswith lateral epicondylalgia formore than 2 months. Eithermanipulation treatment (𝑛 = 16) or acupuncture (𝑛…
P603	Laser acupuncture as an adjunctive therapy for spastic cerebral palsy in children.	4	27147077	Lasers Med Sci	2	ENGINEERING, BIOMEDICAL - SCIE; SURGERY - SCIE;	2	Egypt	2	40	20	20	laser acupuncture	4	2	no acupuncture	3	2	Not reported	2	Not reported	3	Patients in the study group received laser acupuncture at a frequency of two sessions per week for three successive months, in addition to conventional physiotherapy program, while the control group received only physiotherapy	2	Not reported	1	No drop out	2	The study protocol registered prospectively is not available	5	0	3	0	0	3	3	3	NA	0	0	0	0	0	0	0	0	0	0	0
P607	Clinical study of acupuncture treatment on motor aphasia after stroke.	4	27177100	Technol Health Care	2	HEALTH CARE SCIENCES & SERVICES - SCIE; ENGINEERING, BIOMEDICAL - SCIE;	2	China	1	60	30	30	Heart-Gallbladder acupuncture	8	1	conventional acupuncture	2	2	Not reported	2	Not reported	2	It is not certain whether the participants were blinded	2	Not reported	1	All drop outs were specified and missing data have been imputed using appropriate methods.	2	The study protocol registered prospectively is not available	2	The Special Fund for Traditional Chinese Medicine techniques of Guangdong Provincial Hospital of TCM (Situling Acupuncture Academic thoughts and inheritance Research) No. YK2013BIN04 & No.2014KT1303	3	0	0	3	3	3	NA	0	0	0	0	0	0	0	0	0	0	0
P608	Effectiveness of acupuncture therapy as treatment for tinnitus: a randomized controlled trial.	4	27210823	Braz J Otorhinolaryngol	1	OTORHINOLARYNGOLOGY - SCIE	2	Brazil	2	50	25	25	acupunture	1	1	no treatment	3	1	Randomization was carried out with the aid of com-puterized table of random numbers created by a MicrosoftExcel spreadsheet.	1	The randomization result was kept in sealed, opaqueenvelopes to ensure selection concealment.	3	Open-label	1	"Evaluations of AG participants were performed beforeand after 5 weeks of intervention, by a previously trainedresearcher who was blinded to treatment or control group allocation. Evaluations in the CG were performed at enroll-ment and after a 5 week interval without any treatment, by apreviously trained researcher who was blinded to treatmentor control group allocation."	1	All drop outs were specified and missing data have been imputed using appropriate methods.	3	One or more reported primary outcomes were not pre-specified.	5	0	1	VAS	1	1	0	1	http://www.ensaiosclinicos.gov.br/	5	REBEC: 2T9T7Q	Reduce the level of tinnitus measured by Questionnaire Tinnitus Handicap Inventory (THI)	2	1,3	1	1	The primary outcome in the publication which was the secondary outcome in the registry was significant	0	0	0
P613	Auricular Acupuncture and Cognitive Behavioural Therapy for Insomnia: A Randomised Controlled Study.	4	27242930	Sleep Disord	1	0	2	Sweden	2	67	32	35	auricular acupuncture(AA)	3	1	cognitive behavioural therapy-insomnia(CBT-i)	2	1	The randomisation procedure was carried out by means of a prestudy randomisation list. Block randomisation was used where each group contained five positions for each treatment	2	Not reported	3	Open-label	2	Not reported	1	MIssing outcome data balanced in numbers across intervention groups and all drop outs were specified.	3	Not all of the study's pre-spectified primary outcomes have been reported.	2	Ekhagastiftelsen	1	insomnia seviority index(ISI)	2	1	0	1	https://clinicaltrials.gov/	2	NCT01765959	ISI, HAD, MISS, ESS, DBAS-16, FOSQ	2	1	2	1	DBAS-16 was significant	2	0	Conclusions. Compared to CBT-i, AA, as offered in this study, cannot be considered an effective stand-alone treatment for insomnia disorder. The trial is registered with ClinicalTrials.gov NCT01765959.
P615	Electroacupuncture and splinting versus splinting alone to treat carpal tunnel syndrome: a randomized controlled trial.	4	27270119	CMAJ	1	MEDICINE, GENERAL & INTERNAL - SCIE	2	China	1	181	90	91	electroacupuncture with night splinting	2	1	night splinting	2	1	We used the Random Allocation Software random block sizes option and did not prespecify the block size range	1	We used a sequentially numbered procedure with opaque sealed envelopes to conceal the random sequence.	3	Open-label	2	Not reported	1	ITT analysis	1	The study protocol is available and all of the study's pre-specified primary outcomes that are of interest in the review have been reported in the pre-specified way.	2	the Health and Health Services Research Fund, Hong Kong SAR Government (Reference no. 09100681)	1	Symptom Severity Scale of the Boston Carpal Tunnel Questionnaire	1	1	0	1	http://www.chictr.org.cn/	1	ChiCTR-TRC-11001655	Boston Carpal Tunnel Questionnaire Scoring at 1, 2, 5 and 17 weeks	1	0	1	0	0	0	0	0
P623	Acupuncture as an Antiemetic in Children who Underwent Adenoidectomy and/or Tonsillectomy.	4	27366548	Turk J Anaesthesiol Reanim	1	anaesthesiology, intensive care, and pain therapy.	2	Turkey	2	70	35	35	acupuncture	1	1	no treatment	3	2	Not reported	2	Not reported	1	"In the study group, an acupuncture needle was intraoperatively applied to the P6 acupuncture point for 20 min."	2	Not reported	1	No drop out	2	The study protocol registered prospectively is not available	5	0	3	0	0	3	3	3	0	0	0	0	0	0	0	0	0	0	0	0
P627	Sphenopalatine Ganglion Acupuncture Improves Nasal Ventilation and Modulates Autonomic Nervous Activity in Healthy Volunteers: A Randomized Controlled Study.	4	27425415	Sci Rep	2	MULTIDISCIPLINARY SCIENCES - SCIE	2	China	1	39	20	19	active acupuncture	1	1	sham acupuncture	1	1	Eligible subjects were randomly assigned to either the active SPG acupuncture group (AA group) or the sham-SPG acupuncture group (SA group) according to a computer-generated random allocation sequence	1	By an experienced acupuncture practitioner who was provided with the randomization sequence in a sealed envelope.	1	In the case of subjects in the SA group, the needle was inserted at the selected acupuncture site to a depth of only 2–3 cm, and the procedure of rotating, twirling and thrusting the needle was repeated, in order to blind the subject to the sham treatment.	2	Not reported	1	No drop out	2	The study protocol registered prospectively is not available	2	the program for Changjiang scholars and innovative research team (IRT13082), the national science fund for the major international joint research program (81420108009), The 12th five year science and technology support program (2014BAI07B04), Beijing Municipal Administration of Hospitals Clinical Medicine Development of Special Funding Support (ZYLX201310), national natural science foundation of …	1	self-reported nasal ventilation, objective nasal patency measurements, exhaled nasal nitric oxide and the change in neuropeptides in nasal secretions	2	2	0	2	https://clinicaltrials.gov/	2	NCT02603588	subjective perception nasal ventilation	2	3	1	0	New primary outcome was not significant	1	3	"We concluded that SPG acupuncture could help to improve nasal ventilation by increasing sympathetic nerve excitability in healthy volunteers."
P628	Additional effects of acupuncture on early comprehensive rehabilitation in patients with mild to moderate acute ischemic stroke: a multicenter randomized controlled trial.	4	27430340	BMC Complement Altern Med	1	INTEGRATIVE & COMPLEMENTARY MEDICINE - SCIE	1	China	1	250	125	125	acupuncture	1	1	no acupuncture	3	1	Randomization was computer-generated by independent research staff using software	1	generated list of random numbers was placed into sequentially numbered, opaque, sealed envelopes.	3	Patients in the control group only received conventional stroke rehabilitation care	1	"All of the allopathic medical staff, rehabilitation therapists, outcome assessors, and data analysts were blinded to group assignments."	1	All drop outs were specified and missing data have been imputed using appropriate methods.	3	Not all of the study's pre-spectified primary outcomes have been reported.	2	the research program of traditional Chinese medicine on prevention and treatment of major diseases granted from the Provincial Administration of Traditional Chinese Medicine of Zhejiang (No. 2011ZGG003)	1	National Institutes of Health Stroke Scale (NIHSS)	1	1	0	1	http://www.chictr.org.cn/	1	ChiCTR-IOR-12001971	Mortality, NIHSS, FMA, MMSE, MoCA, Depression cropland of swallowing ability evaluation	2	1	2	1	VFSS(swallowing activity) was significant	0	0	0
P633	Acupuncture to improve tolerance of diagnostic esophagogastroduodenoscopy in patients without systemic sedation: results of a single-center, double-blinded, randomized controlled trial (DRKS00000164).	4	27455961	Trials	1	MEDICINE, RESEARCH & EXPERIMENTAL - SCIE	2	Germany	2	354	177	177	acupuncture	1	1	sham acupuncture (sham needle in acupoint)	1	1	"The random allocation sequence was generated by the Institute of Medical Biometry and Informatics with SAS version 9.1 (PROC PLAN)."	1	"Treatment group allocation was performed using sealed and consecutively numbered opaque envelopes produced by the Institute of Medical Biometry and Informatics."	1	sham-controlled	2	Not reported	1	No drop out	1	The study protocol is available and all of the study's pre-specified primary outcomes that are of interest in the review have been reported in the pre-specified way.	5	0	1	the frequency of successfully performed esophagogastroduodenoscopy	2	1	0	1	http://www.drks.de	7	DRKS00000164	Rate of successfull EGDE defined as combination of quality of examination and patient´s satisfaction meassured by a seperated questionnaire for examiner and patient	1	0	2	0	0	2	0	Conclusions: Esophagogastroduodenoscopy without sedation is safe and can successfully be performed in two-thirds of patients. Patients planned for elective esophagogastroduodenoscopy without sedation do not benefit from acupuncture of the Sinarteria respondens (Rs) 24 Chengjiang middle line, Pericard (Pc) 6 Neiguan bilateral, or Dickdarm (IC) 4 Hegu bilateral, according to traditional Chinese med…
P635	Acupuncture vs intravenous morphine in the management of acute pain in the ED.	4	27475042	Am J Emerg Med	2	EMERGENCY MEDICINE - SCIE	2	Tunisia	2	300	150	150	acupuncture	1	1	IV morphine	2	2	Not reported	2	Not reported	3	Open-label	2	Not reported	1	No drop out	2	The study protocol registered prospectively is not available	1	0	1	1. Pain severity measured at the start of the protocol (T0) and at 5, 10, 20, 30, 45, and 60 minutes 2. Success of treatment defined by a drop in the pain intensity of at least 50% of its baseline value (T0)	1	2	0	2	http://clinicaltrials.gov/	2	NCT02460913	change of pain severity from baseline [ Time Frame: 10, 20, 30, 45, 60 minutes ]	2	4	1	0	New primary outcome was significant	0	0	0
P636	Effects of infrared laser moxibustion on cancer-related fatigue: A randomized, double-blind, placebo-controlled trial.	4	27495269	Cancer	1	ONCOLOGY - SCIE	2	China	1	78	39	39	laser moxibustion	4	2	sham laser moxibustion	1	1	"Participants were randomly assigned to real and sham laser moxibustion groups using computer-generated numbers sealed in opaque envelopes with an allocation ratio of 1 to 1."	1	"Participants were randomly assigned to real and sham laser moxibustion groups using computer-generated numbers sealed in opaque envelopes with an allocation ratio of 1 to 1."	1	"In this trial, the principal investigator, study investigators, laser instrument operator, participants, outcome assessors, and statistician were all blinded to treatment assignments between the real and sham laser moxibustion groups."	1	"In this trial, the principal investigator, study investigators, laser instrument operator, participants, outcome assessors, and statistician were all blinded to treatment assignments between the real and sham laser moxibustion groups."	1	MIssing outcome data balanced in numbers across intervention groups and all drop outs were specified.	1	The study protocol is available and all of the study's pre-specified primary outcomes that are of interest in the review have been reported in the pre-specified way.	2	the National Natural Science Foundation of China (81320108028), the National Basic Research Program (973 Program) of China (2015CB554505), and the Key Program of the State Administration of Traditional Chinese Medicine of The People’s Republic of China (ZYSNXD-CC-ZDXK-07)	2	Fatigue assessed by BFI-C scores	1	1	0	1	http://www.chictr.org.cn/	1	ChiCTR-TRC-12003870	BFI-C	1	0	1	0	0	0	0	0
P641	Acupuncture version of breech presentation: a randomized sham-controlled single-blinded trial.	4	27521594	Eur J Obstet Gynecol Reprod Biol	2	OBSTETRICS & GYNECOLOGY - SCIE; REPRODUCTIVE BIOLOGY - SCIE;	2	France	2	260	130	130	acupuncture	1	1	sham acupuncture (other acupoint+superficial needling)	1	1	"The randomization allocation sequence was generated by a statistician not otherwise involved in the study, from tables of random numbers for two equal arms, in blocks of 6, stratified by site."	1	"Sealed and consecutively numbered envelopes were prepared in advance, and allowed the allocation of patients to either the acupuncture or the sham group."	1	"Patients were blinded to treatment allocation, either acupuncture or sham."	3	"The study statistician was not blinded to the allocation group."	1	All drop outs were specified and missing data have been imputed using appropriate methods (ITT analysis) with an exception of one participant who withdrew her consent.	2	The study protocol registered prospectively is not available	1	0	1	the rate of cephalic presentations at ultrasound examination performed between 35 and 36 weeks	2	2	0	2	http://clinicaltrials.gov/	2	NCT00813683	Cephalic or breech presentation (ultrasonographic control at 35 weeks of pregnancy) [ Time Frame: 35 weeks ]	1	0	2	0	0	2	0	Conclusions: Our study suggests that acupuncture with fire needling on acupoint BL67 does not promote fetal cephalic version. Further studies might investigate effectiveness of other protocols of acupuncture. Randomization should be stratified for nulliparous and parous patients.
P642	Serum brain-derived neurotrophic factor levels associate with cognitive improvement in patients with schizophrenia treated with electroacupuncture.	4	27525826	Psychiatry Res	2	PSYCHIATRY - SCIE	2	China	1	61	30	30	electroacupuncture+antipsychotic medication	2	1	antipsychotic medication	2	2	Not reported	2	Not reported	3	Open-label	1	"This was an assessor-blinded randomized controlled trial."	1	MIssing outcome data balanced in numbers across intervention groups and all drop outs were specified.	2	The study protocol registered prospectively is not available	2	Capital Medical University Fundamental and Clinical Foundations of China(Grant no.13JL50)	3	0	0	3	3	3	NA	0	0	0	0	0	0	0	0	0	0	0
P644	Effects of Auricular Acupressure Therapy on Primary Dysmenorrhea for Female High School Students in South Korea.	4	27541067	J Nurs Scholarsh	2	NURSING - SSCI	2	South Korea	1	91	45	46	auricular acupressure	5	2	placebo auricular acupressure	1	1	"The participants were secured through random sampling using a coin toss. During the toss coin, heads meant the subject becomes a participant of the experimental group in this study"	2	Not reported	1	sham acupuncture	1	"Data were collected using the double-blind method. The questionnaires were self-reporting and were administered by an assistant."	1	No drop out	2	The study protocol registered prospectively is not available	5	0	3	0	0	3	3	3	0	0	0	0	0	0	0	0	0	0	0	0
P646	Pain Reduction After Laser Acupuncture Treatment in Geriatric Patients with Knee Osteoarthritis: a Randomized Controlled Trial.	4	27550880	Acta Med Indones	2	Medicine	2	Indonesia	2	62	31	31	Laser acupuncture	4	2	sham laser acupuncture	1	1	"Before commencing the study, a randomization list was created using a computer generated table containing random numbers."	2	Not reported	1	"Both investigator and participants did not know whether laser acupuncture active treatment or placebo treatment was being administered. Only the researcher and her assistant had the code to determine which treatment was given."	1	"Both investigator and participants did not know whether laser acupuncture active treatment or placebo treatment was being administered. Only the researcher and her assistant had the code to determine which treatment was given."	1	MIssing outcome data balanced in numbers across intervention groups and all drop outs were specified.	2	The study protocol registered prospectively is not available	5	0	3	0	0	3	3	3	NA	0	0	0	0	0	0	0	0	0	0	0
P648	Auricular Acupuncture Versus Progressive Muscle Relaxation in Patients with Anxiety Disorders or Major Depressive Disorder: A Prospective Parallel Group Clinical Trial.	4	27555224	J Acupunct Meridian Stud	2	Complementary and Alternative Medicine	1	Germany	2	162	90	72	auricular acupuncture (AA)	3	1	progressive muscle relaxation (PMR)	2	2	Not reported	2	Not reported	3	Open-label	2	Not reported	1	All drop outs were specified and missing data have been imputed using appropriate methods (Change-Intensity Index).	2	The study protocol registered prospectively is not available	5	0	3	0	0	3	2	2	http://clinicaltrials.gov/	2	NCT02340351	•Mean VAS scores of anxiety, tension, anger/aggression and mood before and after treatment within each treatment group at week 1, 2, 3, and 4.	2	1	2	1	0	0	0	0
P649	Effect of a single session of ear acupuncture on pain intensity and postural control in individuals with chronic low back pain: a randomized controlled trial.	4	27556389	Braz J Phys Ther	1	ORTHOPEDICS - SCIE; REHABILITATION - SCIE;	2	Brazil	2	80	40	40	electroacupuncture	2	1	detuned ultrasound treatment	2	1	"Participant allocation was randomized in a 1:1 ratio using a specific website24 by a person not involved in the study."	1	"The randomization codes were placed by this person in consecutively numbered, sealed, and opaque envelopes ensuring concealed allocation into two groups."	1	placebo-controlled	1	"The assessor was blinded to the participants’ group allocation."	1	ITT analysis	1	The study protocol is available and all of the study's pre-specified primary outcomes that are of interest in the review have been reported in the pre-specified way.	5	0	1	pain intensity assessed by numeric pain rating scale (NPRS)	1	1	0	1	http://clinicaltrials.gov/	2	NCT01995279	11-point Short Pain Scale (SPS-11) [ Time Frame: 20 minute ]	1	0	1	0	0	0	0	0
P651	Reduction in postpartum weight with laser acupuncture: A randomized control trial.	4	27559981	Medicine	1	MEDICINE, GENERAL & INTERNAL - SCIE	2	Taiwan	1	66	33	33	Laser acupuncture	4	2	sham laser acupuncture	1	2	Not reported	2	Not reported	1	sham-controlled	1	"The assessments were performed by an evaluator who was blinded to the intervention details"	1	MIssing outcome data balanced in numbers across intervention groups.	2	The study protocol registered prospectively is not available	2	This study was supported by the Chang Gung Medical Research Fund (study no. CMRPG8C0691)	1	change in BMI	1	2	0	2	http://clinicaltrials.gov/	2	NCT02840916	Body Mass Index (BMI) [ Time Frame: up to 3 weeks, 3 months after study completion ]	1	0	1	0	0	0	0	0
P657	Acupuncture for Chronic Severe Functional Constipation: A Randomized Trial.	4	27618593	Ann Intern Med	1	MEDICINE, GENERAL & INTERNAL - SCIE	2	China	1	1075	536	539	electroacupuncture	2	1	sham EA	1	1	"The randomization sequences were generated by using PROC PLAN in SAS, version 9.4 (SAS Institute)"	1	"Acupuncturists obtained each patient's random number and assignment through the central randomization system…"	1	sham-controlled	2	Not reported	1	MIssing outcome data balanced in numbers across intervention groups, with similar reasons for mising data across groups and have been imputed using appropriate methods (ITT analysis).	1	The study protocol is available and all of the study's pre-specified primary outcomes that are of interest in the review have been reported in the pre-specified way.	2	By the Ministry of Science and Technology of the People's Republic of China through the Twelfth Five-Year National Science and Technology Pillar Program (grant 2012BAI24B01).	1	change from baseline in mean CSBMs per week, calculated as the total number of CSBMs divided by the number of weeks in the assessment period, during weeks 1 to 8.	1	1	0	1	http://clinicaltrials.gov/	2	NCT01726504	Increased value of weekly average CSBM [ Time Frame: 1-8 weeks ]	1	0	1	0	0	0	0	0
P663	Acupuncture Decreases Blood Pressure Related to Hypothalamus Functional Connectivity with Frontal Lobe, Cerebellum, and Insula: A Study of Instantaneous and Short-Term Acupuncture Treatment in Essential Hypertension.	4	27688791	Evid Based Complement Alternat Med	2	INTEGRATIVE & COMPLEMENTARY MEDICINE - SCIE	1	China	1	30	15	15	acupuncture	1	1	sham acupuncture (non-acupoint)	1	2	Not reported	2	Not reported	1	sham-controlled	2	Not reported	1	MIssing outcome data balanced in numbers across intervention groups.	3	Not all of the study's pre-spectified primary outcomes have been reported.	2	National Key Basic Research and Development Project (2012CB518504)	3	0	0	1	0	1	http://www.chictr.org.cn/	1	ChiCTR-TRC-12002427	cerebral functional activity, blood pressure	2	1	1	1	Favor blood pressure was not significant	0	0	0
P665	INVESTIGATION OF THE EFFECTIVENESS OF ACUPUNCTURE IN THE TREATMENT OF FROZEN SHOULDER.	4	27698596	Mater Sociomed	2	0	2	Iran	2	40	20	20	acupuncture+physiotherapy	1	1	physiotherapy	2	2	Not reported	2	Not reported	3	Open-label	2	Not reported	2	The study did not address this outcome.	2	The study protocol registered prospectively is not available	5	0	3	0	0	3	3	3	NA	0	0	0	0	0	0	0	0	0	0	0
P666	Evaluation of the improvement effect of laser acupuncture biostimulation in asthmatic children by exhaled inflammatory biomarker level of nitric oxide.	5	27709308	Lasers Med Sci	2	ENGINEERING, BIOMEDICAL - SCIE; SURGERY - SCIE;	2	Egypt	2	48	24	24	Laser acupuncture	4	2	sham laser acupuncture	1	2	Not reported	2	Not reported	1	sham-controlled	2	Not reported	1	No drop out	2	The study protocol registered prospectively is not available	5	0	1	improvement in level of asthma	1	3	3	3	NA	0	0	0	0	0	0	0	0	0	0	0
P668	Influence of acupuncture in treatment of knee osteoarthritis and cartilage repairing.	4	27725880	Am J Transl Res	2	ONCOLOGY - SCIE; MEDICINE, RESEARCH & EXPERIMENTAL - SCIE;	2	China	1	100	50	50	electroacupuncture	2	1	physiotherapy	2	2	Not reported	2	Not reported	3	Open-label	2	Not reported	1	Reasons for missing outcome data unlikely to be related to true outcome.	2	The study protocol registered prospectively is not available	5	0	3	0	0	3	2	2	http://clinicaltrials.gov/	2	NCT02446756	WOMAC, T2	2	1	1	2	0	0	0	0
P671	Acupuncture for chronic obstructive pulmonary disease (COPD): A multicenter, randomized, sham-controlled trial.	4	27749542	Medicine	1	MEDICINE, GENERAL & INTERNAL - SCIE	2	China	1	72	36	36	acupuncture+daily medication	1	1	sham acupuncture(Park sham device)+daily medication	1	1	"A professional statistician, who was blinded to this study, generated the random numbers using a computerized number generator with SAS package."	1	"Allocation was concealed in sequentially numbered, opaque, and sealed envelopes containing the randomization assignments."	1	"...the participants, outcome assessors, and data analysts were masked to the treatment allocation."	1	"...the participants, outcome assessors, and data analysts were masked to the treatment allocation."	1	MIssing outcome data balanced in numbers across intervention groups, with similar reasons for mising data across groups and have been imputed using appropriate methods (ITT analysis).	2	The study protocol registered prospectively is not available	2	This work was supported in part by Youth Fund of National Natural Science Foundation of China (81403234); Heilongjiang Province Natural Science Fund (H201481); Heilongjiang Province Undergraduate College Young Innovative Talent Training Plan (UNPYSCT-2015120); and Doctor Innovation Fund of Heilongjiang University of Chinese Medicine Research Fund (2012bs06).	1	The severity of dyspnea on exertion (DOE), which was assessed using the 6-minute walk test (6MWT).	1	3	3	3	NA	0	0	0	0	0	0	0	0	0	0	0
P672	Laser acupuncture reduces pain in pediatric kidney biopsies: a randomized controlled trial.	5	27749608	Pain	1	ANESTHESIOLOGY - SCIE; CLINICAL NEUROLOGY - SCIE; NEUROSCIENCES - SCIE;	2	US	2	81	33	36	Laser acupuncture	4	2	Sham laser acupuncture (non-acupoints)	1	1	""Patients were randomly allocated into the treatment group (TG) or control group (CG) using a 50/50 distribution, random number generator."	1	"The sequentially numbered, sealed envelopes containing the randomization were opened immediately before the acupuncture session and were only viewed by the acupuncturist performing the treatment."	1	"The patient was positioned prone, and acupoints used were not visible to the patient or parent."	1	"The physician performing the acupuncture was not involved in the clinical treatment or pain/anxiety score assessments in any way. Clinical providers, patients, and parents were all blinded to the patient’s assigned group."	1	MIssing outcome data balanced in numbers across intervention groups, with similar reasons for mising data across groups.	1	The study protocol is available and all of the study's pre-specified primary outcomes that are of interest in the review have been reported in the pre-specified way.	2	University of California, San Francisco, and the NIH training grant, T32 DK007219	2	Wong-Baker FACES Pain Rating Scale (WBFPRS)	1	1	0	1	http://clinicaltrials.gov/	2	NCT01879826	patient pain/anxiety [ Time Frame: 1 day ] The patient will complete a visual analog scale (rate 1-10) to assess pain after the procedure.	1	0	2	0	0	0	0	0
P68	Comparison of treatment effects on lateral epicondylitis between acupuncture and extracorporeal shockwave therapy.	5	29264270	Asia Pac J Sports Med Arthrosc Rehabil Technol	1	0	2	China	1	34	17	17	acupuncture	1	1	extracorporeal shockwave therapy	2	2	Not reported	2	Not reported	3	open-label	3	outcomes was assessed by patients who were not blinded	1	Reasons for missing outcome data unlikely to be related to true outcome.	2	The study protocol registered prospectively is not available	2	"This research study is supported by the MSc & PgD in Sports Medicine and Health Science, Department of Orthopaedics and Traumatology, The Chinese University of Hong Kong."	2	VAS	2	3	3	3	0	0	0	0	0	0	0	0	0	1	1	"The treatment effects of acupuncture and ESWT on lateral epicondylitis were similar."
P680	Laser Acupuncture Treatment Improves Pain and Functional Status in Patients with Subacromial Impingement Syndrome: A Randomized, Double-Blind, Sham-Controlled Study.	5	27816913	Pain Med	2	MEDICINE, GENERAL & INTERNAL - SCIE	2	Turkey	2	73	36	37	Laser acupuncture	4	2	Sham laser acupuncture	1	3	"...the remaining 73 patients were randomly assigned to....using the patients’ file numbers."	2	Not reported	1	sham-controlled	1	"Baseline and final evaluations were made by two independent researchers blinded to the two groups."	1	Reasons for missing outcome data unlikely to be related to true outcome.	2	The study protocol registered prospectively is not available	5	0	2	VAS score	1	3	3	3	NA	0	0	0	0	0	0	0	0	0	0	0
P686	Comparative effectiveness of electro-acupuncture versus gabapentin for sleep disturbances in breast cancer survivors with hot flashes: a randomized trial.	5	27875389	Menopause	2	OBSTETRICS & GYNECOLOGY - SCIE	2	US	2	58	30	28	electroacupuncture	2	1	gabapentin	2	1	"Participants were randomly assigned to treatment groups using computer-generated numbers sealed in opaque envelopes."	1	"Participants were randomly assigned to treatment groups using computer-generated numbers sealed in opaque envelopes."	3	Open-label	2	Not reported	1	Reasons for missing outcome data unlikely to be related to true outcome.	2	The study protocol registered prospectively is not available	2	National Institutes of Health/National Cancer Institute Cancer Center (P30 CA008748)	1	mean change in the total PSQI score between the two groups from baseline to end of intervention (week 8)	1	2	0	2	http://clinicaltrials.gov/	2	NCT01013337	Pain as measured by Brief Pain Inventory (BPI) pain severity score	2	2,4	3	0	the outcomes changed from secondary to primary and/or newly introduced as primary in the publication had positive results.	0	0	0
P689	Efficacy and safety of penetration acupuncture on head for acute intracerebral hemorrhage: A randomized controlled study.	4	27902622	Medicine (Baltimore)	1	MEDICINE, GENERAL & INTERNAL - SCIE	2	China	1	82	42	40	acupuncture+standard treatment	1	1	standard treatment	2	1	"Randomization was undertaken using prepared opaque-sealed envelopes containing random numbers, which were produced using SPSS software (SPSS Inc.,Chicago, IL,USA) by a researcher not involved in data collection."	1	"Randomization was undertaken using prepared opaque-sealed envelopes containing random numbers, which were produced using SPSS software (SPSS Inc.,Chicago, IL,USA) by a researcher not involved in data collection."	3	open-label	1	The assessor performing all the evaluations was qualified and blinded to patients’ allocation	1	Reasons for missing outcome data unlikely to be related to true outcome.	1	The study protocol is available and all of the study's pre-specified primary outcomes that are of interest in the review have been reported in the pre-specified way.	2	scientific research project of Science and Technology Commission of Shanghai Municipality, China. Contract/grant number: 06DZ19733	1	1. Neurological deficit assessed using Clinical Neurological Function Deficit Scale (CNFDS) at day 7, 14, 28, 60, and 90 after enrollment 2. Barthel Index (BI) assessment was performed to evaluate the activities of daily living (ADL) function at day 28, 60, and 90 3. Adverse events 4. Mortality	2	1	0	1	http://www.chictr.org.cn/	1	ChiCTRTRC-08000225	Neurological deficits scores, Mortality, Total function assessment	1	0	2	0	0	2	0	"Penetration acupuncture treatment on head appeared to be safe over the course of treatment on acute ICH and may result in additional functional improvements detected in the CNFDS but not reflected in the BI. A larger-scale clinical trial with longer follow-up assessments is required to confirm these findings."
P697	Effects of Distilled Cervi Pantotrichum Cornu and Rehmannia glutinosa Pharmacopuncture at GB21 (Jianjing) on Heart Rate Variability: A Randomized and Double-blind Clinical Trial.	4	28010833	J Acupunct Meridian Stud	2	Complementary and Alternative Medicine	1	South Korea	1	40	20	20	Cervi Pantotrichum Cornu pharmacopuncture	8	1	Rehmannia glutinosa pharmacopuncture	4	1	"They were randomly divided into two groups using a computer random numbers table"	2	Not reported	2	"The practitioners did not know the pharmacopuncture that the participants were using, and during the study, the participants did not know the group they were assigned."	2	Not reported	1	No drop out	2	The study protocol registered prospectively is not available	5	0	3	0	0	3	3	3	NA	0	0	0	0	0	0	0	0	0	0	0
P699	Clinical Trial Research on Mongolian Medical Warm Acupuncture in Treating Insomnia.	4	28050194	Evid Based Complement Alternat Med	2	INTEGRATIVE & COMPLEMENTARY MEDICINE - SCIE	1	China	1	80	40	40	warm acupuncture	8	1	estazolam	2	2	Not reported	2	Not reported	3	Open-label	3	Outcomes (Pittsburgh Sleep Quality Index (PSQI) Scale) were assessed by patients who were not blinded	1	No drop out	3	Not all of the study's pre-spectified primary outcomes have been reported.	2	the Project of Incentive Funds for Guidance of Scientific and Technical Innovation in Inner Mongolia Autonomous Region, research on acupoints and operation technique standardization of Mongolian medicine warm needling therapy (no. 2014cztcxyd); NationalNatural Science Foundation of China, research on the hypnotic role of Mongolian medicine warm needling for rats with insomnia caused by PCPA and i…	3	0	0	3	1	1	http://www.chictr.org.cn/	1	ChiCTR-INR-15007413	electroencephalogram, electrocardiogram, electroculogram	2	2	3	3	Impossible to conclude omitted	0	0	0
P701	Acupuncture combined with methylcobalamin for the treatment of chemotherapy-induced peripheral neuropathy in patients with multiple myeloma.	5	28068938	BMC Cancer	1	ONCOLOGY - SCIE	2	China	1	104	52	52	acupuncture+methylcobalamin injection	1	1	methylcobalamin injection	2	2	Not reported	2	Not reported	3	Open-label	3	VAS and QOL were assessed by patients who were not blinded	1	Reasons for missing outcome data unlikely to be related to true outcome.	2	The study protocol registered prospectively is not available	2	the Administration of Traditional Chinese Medicine Science and Technology Program of Zhejiang Province, Program Number: 2010ZA057, 2014ZB060; the Science and Technology Project of the Health Department of Zhejiang Province, Program Number: 2013KYA071; and the National Natural Science Foundation of China, Program Number: 81471532, 81402353.	2	VAS score change	1	2	0	2	http://www.chictr.org.cn/	1	ChiCTR-INR-16009079	daily activities score, neuralgia score, conduction velocities	2	1	3	3	Nonsignificant results were not reported as primary	0	0	0
P705	A randomised controlled trial examining the effect of acupuncture at the EX-HN3 (Yintang) point on pre-operative anxiety levels in neurosurgical patients.	5	28092106	Anaesthesia	1	ANESTHESIOLOGY - SCIE	2	UK	2	128	64	64	press needle	7	1	no treatment	3	1	"Participants were randomly allocated to treatment groups in a 1:1 ratio using a web-based randomisation service (www.sealedenvelope.com)."	2	Not reported	3	Open-label	3	All outcomes (STAI-S6 score, change in anxiety level measured by the APAISa, patient reported postoperative pain scores in the post anaesthetic care unit (PACU) and incidence of PONV in PACU) were assessed by patients who were not blinded	1	Reasons for missing outcome data unlikely to be related to true outcome.	1	The study protocol is available and all of the study's pre-specified primary outcomes that are of interest in the review have been reported in the pre-specified way.	2	Theatre Admissions Unit of the Royal Hallamshire Hospital	1	Change in anxiety level measured by STAI-S6 score, after 30 min of acupuncture	1	1	0	1	http://clinicaltrials.gov/	2	NCT02561572	State-Trait Anxiety Inventory Score [ Time Frame: 30 minutes after intervention ]	1	0	1	0	0	0	0	0
P707	Electroacupuncture for the prevention of postoperative gastrointestinal dysfunction in participants undergoing vascular laparotomy under general anesthesia: a randomized controlled trial.	5	28105066	Chin Med	1	INTEGRATIVE & COMPLEMENTARY MEDICINE - SCIE; PHARMACOLOGY & PHARMACY - SCIE;	1	China	1	42	21	21	electroacupuncture+routine therapy	2	1	routine therapy only	2	1	"A computer-generated list of random numbers was used to determine the allocation of the participants, with numbered opaque sealed envelopes containing the randomization schedule."	1	"A computer-generated list of random numbers was used to determine the allocation of the participants, with numbered opaque sealed envelopes containing the randomization schedule."	3	open-label	1	"The researchers recording the outcomes and those making the conclusions were all blinded to patients’ assessments."	1	No drop out	3	Not all of the study's pre-spectified primary outcomes have been reported.	5	0	1	the incidence and degree of abdominal distension	1	1	0	1	http://www.chictr.org.cn/	1	ChiCTR-TRC-13003649	1. Incidence of abdominal distention 2. Abdominal circumference 3. Degree of abdominal distension	2	2	3	3	Impossible to conclude omitted	0	0	0
P711	Moxibustion for pain relief in patients with primary dysmenorrhea: A randomized controlled trial.	5	28170396	PLoS One	1	MULTIDISCIPLINARY SCIENCES - SCIE	2	China	1	152	76	76	moxibustion	6	2	conventional analgesics (ibuprofen)	2	1	"...randomly allocate the patients to specific groups in a 1:1 ratio, according to a random digit table."	1	"The numbered sealed opaque envelope was used to keep the randomization code, and was not disclosed to other researchers until the statistical analysis has been completed by statisticians."	3	"Those two treatment strategies were so different that it's hardly possible to blind the patients and practitioners. Thus, patients and clinical doctors were not blinded in this trial."	1	"However, data collectors and statisticians were blinded to the setting and treatments of different groups."	1	Reasons for missing outcome data unlikely to be related to true outcome.	2	The study protocol registered prospectively is not available	2	the National Basic Research Program, China 973 program, No. 2012CB518501 and the ª2011 Innovation Centerº Program from the Education Department of Sichuan province, grants from the National Natural Science Foundation of China (No. 81590950, 81574089, 81303060) and the Chinese Scholarship Council.	1	change from baseline in menstrual pain intensity measured by VAS at each menstrual cycle	2	2	0	2	http://clinicaltrials.gov/	2	NCT01972906	Change from baseline in menstrual pain intensity measured by VAS at 6 months [ Time Frame: at baseline, 1st, 2nd, 3rd, 4th, 5th, 6th menstrual cycle after inclusion ]	1	0	2	0	0	1	1	"Both moxibustion and conventional drug showed desirable merits in managing menstrual pain, given their treatment effects and economic costs"
P718	Sham acupuncture is as efficacious as true acupuncture for the treatment of IBS: A randomized placebo controlled trial.	5	28251729	Neurogastroenterol Motil	1	GASTROENTEROLOGY & HEPATOLOGY - SCIE; CLINICAL NEUROLOGY - SCIE;	2	Canada	2	97	49	48	acupuncture	1	1	sham acupuncture	1	1	"Patient symptom diaries were recorded and they were randomized using a computer generated randomization program to either sham or true acupuncture."	2	Not reported	1	sham acupuncture	1	"In this prospective placebo controlled, double blind (patient and assessors) study comparing the effects of sham acupuncture to active acupuncture in patients with IBS"	1	Missing outcome data balancd in numbers across intervention groups and reasons for missing outocme data unlikely to be related to true outcome	2	The study protocol registered prospectively is not available	5	0	1	symptom severity	2	3	3	3	0	0	0	0	0	0	0	0	0	2	0	The lack of differences in symptom outcomes between sham and true treatment acupuncture suggests that acupuncture does not have a specific treatment effect in IBS.
P721	Acupuncture as Adjuvant Therapy for Sleep Disorders in Parkinson's Disease.	5	28254099	J Acupunct Meridian Stud	2	Complementary and Alternative Medicine	1	Brazil	2	22	11	11	acupuncture+standard drug treatment	1	1	standard drug treatment only	2	2	Not reported	2	Not reported	3	open-label	2	Not reported	1	No drop out	3	The study protocol registered prospectively is not available and not all of the study's pre-spectified primary outcomes in methods of manuscript are reported	2	Funding for the present study was obtained from Edictal 2015, PIBEX-Grande Recife, PROEXC, Federal University of Pernambuco e Recife (PE), Brazil.	3	0	0	2	0	2	http://clinicaltrials.gov/	2	NCT02731677	Scale for Parkinson's disease (PDSS) [ Time Frame: 8 weeks ]	2	1	2	0	0	0	0	0
P725	The effect of acupuncture on chemotherapy-associated gastrointestinal symptoms in gastric cancer.	5	28270726	Curr Oncol	1	ONCOLOGY - SCIE	2	China	1	56	28	28	acupuncture+standard chemotherapy	1	1	standard chemotherapy only	2	2	Not reported	2	Not reported	3	open-label	2	Not reported	2	The study did not address this outcome.	2	The study protocol registered prospectively is not available	2	Science and Technology Department of Sichuan Province (2011JYZ034, 2016JY0115) and the Health Department of Sichuan Province (120035).	3	0	0	3	3	3	NA	0	0	0	0	0	0	0	0	0	0	0
P727	Proteomic analysis of tears following acupuncture treatment for menopausal dry eye disease by two-dimensional nano-liquid chromatography coupled with tandem mass spectrometry.	5	28280333	Int J Nanomedicine	1	NANOSCIENCE & NANOTECHNOLOGY - SCIE; PHARMACOLOGY & PHARMACY - SCIE;	2	China	1	28	14	14	acupuncture+artificial tears	1	1	artificial tears only	2	2	Not reported	2	Not reported	3	open-label	2	Not reported	2	The study did not address this outcome.	3	The study protocol registered prospectively is not available and not all of the study's pre-spectified primary outcomes in methods of manuscript are reported	2	National Natural Science Foundation of China in 2014 (project number: 81470648) and Shanghai Municipal Health Bureau Scientific Research Program in 2012 (project number: 20124100)	3	0	0	3	3	3	NA	0	0	0	0	0	0	0	0	0	0	0
P73	Indirect moxibustion (CV4 and CV8) ameliorates chronic fatigue: a randomized, double-blind, controlled study.	1	22757691	J Altern Complement Med	2	INTEGRATIVE & COMPLEMENTARY MEDICINE - SCIE	1	South Korea	1	45	25	20	indirect moxibustion	6	2	placebo moxibustion	1	1	"by block randomization"	2	Not reported	1	placebo moxibustion	1	Some of outcomes were assessed by patients who were blinded and others were objective outcomes such as serum biomarkers.	2	The study did not address this outcome.	2	The study protocol registered prospectively is not available	2	"This study was supported by a grant from the Oriental Medicine R&D Project (B080043), Ministry of Health and Welfare, Republic of Korea."	3	0	0	3	3	3	0	0	0	0	0	0	0	0	0	0	0	0
P731	Cardioprotection of Electroacupuncture for Enhanced Recovery after Surgery on Patients Undergoing Heart Valve Replacement with Cardiopulmonary Bypass: A Randomized Control Clinical Trial.	5	28298935	Evid Based Complement Alternat Med	2	INTEGRATIVE & COMPLEMENTARY MEDICINE - SCIE	1	China	1	44	22	22	electroacupuncture	2	1	sham EA	1	1	"Patients were assigned to either EA stimulus or control group on the basis of random numbers generated by a computer…."	2	Not reported	1	sham-controlled	2	Not reported	1	Reasons for missing outcome data unlikely to be related to true outcome.	2	The study protocol registered prospectively is not available	5	0	1	cardioprotection effect of electroacupuncture postoperatively	2	2	0	2	http://www.chictr.org.cn/	1	ChiCTR-IOC-16009123	cTnI, hFABP, MDA, SOD	2	0	3	0	0	1	2	We attempted to investigate cardioprotection of electroacupuncture (EA) for enhanced recovery after surgery on patients undergoing heart valve replacement with cardiopulmonary bypass. Forty-four patients with acquired heart valve replacement were randomly allocated to the EA group or the control group. Patients in the EA group received EA stimulus at bilateral Neiguan (PC6), Ximen (PC4), Shenting…
P735	The effects of acupuncture versus sham acupuncture in the treatment of fibromyalgia: a randomized controlled clinical trial.	5	28371571	Acta Reumatol Port	1	RHEUMATOLOGY - SCIE	2	Turkey	2	50	25	25	acupuncture	1	1	sham acupuncture	1	1	"Patients were numbered in order of admittance to our out-patient clinic and randomly sepa rated in two groups (numbers were chosen via computer programme)."	2	Not reported	1	sham acupuncture	3	"Patients were evaluated by the same physician (not blinded)for these parameters before treatment, 1 month and 2 months after the first session treatment."	1	No drop out	2	The study protocol registered prospectively is not available	5	0	3	0	0	3	3	3	0	0	0	0	0	0	0	0	0	0	0	Acupuncture providedmore effective poststroke pain relief than shamacupuncture treatment. However, acupuncture had no better effect on neurological, functional, and psychological improvement.
P738	Clinical Evaluation of Acupuncture as Treatment for Complications of Cerebrovascular Accidents: A Randomized, Sham-Controlled, Subject- and Assessor-Blind Trial.	5	28408941	Evid Based Complement Alternat Med	2	INTEGRATIVE & COMPLEMENTARY MEDICINE - SCIE	1	Taiwan	1	52	28	24	acupuncture	1	1	sham acupuncture	1	1	"Patients were allocated to receive real acupuncture or sham acupuncture following the principle of simple randomization. Lots with numbers 1∼60 were placed into a sealed envelope and participants were asked to draw one without looking at the number."	1	"Patients were allocated to receive real acupuncture or sham acupuncture following the principle of simple randomization. Lots with numbers 1∼60 were placed into a sealed envelope and participants were asked to draw one without looking at the number."	1	sham acupuncture	1	"The patients, the assessor, and biostatistician were blinded to the allocation until the data were analyzed."	1	ITT analysis	3	One or more primary outcomes is reported using measurements, analysis methods or subsets of the data that were not pre-specified.	2	This study was supported by China Medical University under the Aim for Top University Plan of the Ministry of Education, Taiwan, and The Taiwan Ministry of Health and Welfare Clinical Trial and Research Center of Excellence (MOHW105-TDU-B-212-133019).	1	NIHSS	2	1	0	1	https://clinicaltrials.gov	2	NCT02197663	BI,NIHSS,IADL,HAM-D	2	1,5	2	1	Registered primary outcome was not significant.	1	5	Conclusions. Acupuncture providedmore effective poststroke pain relief than shamacupuncture treatment. However, acupuncture had no better effect on neurological, functional, and psychological improvement.
P744	Effect of ultrasound-guided acupotomy vs electro-acupuncture on knee osteoarthritis: a randomized controlled study.	4	28459239	J Tradit Chin Med	2	INTEGRATIVE & COMPLEMENTARY MEDICINE - SCIE	1	China	1	60	30	30	electro-acupuncture	2	1	acupotomy	4	1	"This was an open trial. We made random number table and random assignment card by CHISS program, then the doctor numbered the cases by time order, grouped them randomly according to the allocated number"	2	Not reported	3	Open-label	2	Not reported	1	No drop out	2	The study protocol registered prospectively is not available	2	Supported by Beijing Medical Research Development Fund: the Clinical Study on Ultrasound-guided Needle-knife Treatment of Knee Osteoarthritis (No. SF-2009-46)	3	0	0	3	3	3	0	0	0	0	0	0	0	0	0	0	0	0
P747	Clinical research of the five needles combined with rehabilitation training treatment dysphagia after stroke.	4	28476696	Pak J Pharm Sci	2	PHARMACOLOGY & PHARMACY - SCIE	2	China	1	60	30	30	five needles+rehabilitation training treatment	1	1	routine acupuncture+rehabilitation training	4	1	"Randomly divided into two groups according to the order of admission using the random number table method, 30 cases in each group."	2	Not reported	2	Not reported	2	Not reported	1	No drop out	2	The study protocol registered prospectively is not available	2	Financial support provided through funding project: Leading Talent Training Program of Clinical Chinese Medicine in Henan Province. Project Number 2100202.	3	0	0	3	3	3	0	0	0	0	0	0	0	0	0	0	0	0
P748	Effect of Acupressure on Symptoms of Postoperative Ileus After Cesarean Section.	5	28483182	J Acupunct Meridian Stud	2	Complementary and Alternative Medicine	1	Iran	2	120	60	60	acupressure+nursing routine care	5	2	nursing routine care	2	1	"In a simple block randomization method, we had four unit blocks, wherein for each unit,"	2	Not reported	3	open-label	1	"The analyzer was the only person who was blinded to the treatment of patients."	1	No drop out	2	The study protocol registered prospectively is not available	2	We deeply thank the research council of Rafsanjan University of Medical Sciences (IR.RUMS.REC.1394.189), which financially supported this study.	1	the time to first defecation, time to first passage of flatus, time to presence of bowel sounds, and duration of postoperative bed rest	2	2	0	2	http://www.irct.ir/	6	IRCT2016020815965N7	The first time be hearded a three bowel sound for a minute. DescriptionThe first time defecation after the surgery. The first time flatus after the surgery. The first time a patient getting up from bed.	1	0	2	0	0	1	2	Acupressure has potential positive impacts on attenuating POI symptoms after cesarean section, and can be used as a low-cost noninvasive nursing care to reduce POI incidence and intensity after cesarean section.
P756	Ultrasonographic Evaluation of Acupuncture Effect on Common Extensor Tendon Thickness in Patients with Lateral Epicondylitis: A Randomized Controlled Study.	5	28590765	J Altern Complement Med	2	INTEGRATIVE & COMPLEMENTARY MEDICINE - SCIE	1	Turkey	2	41	23	18	acupuncture+conventional treatment	1	1	conventional treatment	2	1	"Participants were numbered according to the order of acceptance to the outpatient clinic. A computer program was used to randomly distribute these numbers into two groups."	2	Not reported	3	open-label	2	Not reported	1	No drop out	2	The study protocol registered prospectively is not available	5	0	3	0	0	3	3	3	0	0	0	0	0	0	0	0	0	0	0	0
P759	Comparative Induction of Controlled Hypotension by Electroacupuncture at DU20 Acupoint and Remifentanil in Lumbar Laminectomy.	5	28628969	Chin J Physiol	2	Medicine: Physiology (medical)Biochemistry, Genetics and Molecular Biology: Physiology	2	Iran	2	54	27	27	electro-acupuncture	2	1	remifentanil	2	1	"Allocation of samples to two groups was performed randomly using colored balls (white for group A and black for group B)."	2	Not reported	3	open-label	2	Not reported	1	No drop out	3	Not all of the study's pre-spectified primary outcomes have been reported.	2	The authors would like to express their gratitude to Dr. Babak Mahbubi for his cooperation as well as the vice- chancellery for research of Zanjan university of Medical Sciences for funding this study with the grant number of A-11-700-1.	3	0	0	1	0	1	http://www.irct.ir/	6	IRCT201509213379N3	MAP	2	1	2	1	0	0	0	0
P76	Effects of acupuncture with meridian acupoints and three Anmian acupoints on insomnia and related depression and anxiety state.	1	22903446	Chin J Integr Med	1	INTEGRATIVE & COMPLEMENTARY MEDICINE - SCIE	1	China	1	60	30	30	acupucture with meridian points and three Anmian acupoints	1	1	acupuncture with meridian points	2	1	"All the patients were randomly divided into two groups in accordance with the order based on a random number table"	2	Not reported	3	Open-label	2	Not reported	1	No drop out	2	The study protocol registered prospectively is not available	5	0	3	0	0	3	3	3	0	0	0	0	0	0	0	0	0	0	0	0
P762	Effect of Electroacupuncture on Urinary Leakage Among Women With Stress Urinary Incontinence: A Randomized Clinical Trial.	5	28655016	JAMA	1	MEDICINE, GENERAL & INTERNAL - SCIE	2	China	1	504	252	252	electro-acupuncture	2	1	sham electro-acupuncture	1	1	"Eligible participants were randomly assigned to receive either electroacupuncture or sham electroacupuncture via a central randomization system for clinical research using a 1:1 ratio."	1	"Eligible participants were randomly assigned to receive either electroacupuncture or sham electroacupuncture via a central randomization system for clinical research using a 1:1 ratio."	1	sham acupuncture	1	"The participants, outcome assessors, and statisticians were blinded to treatment allocation."	1	ITT analysis	3	One or more primary outcomes is reported using measurements, analysis methods or subsets of the data that were not pre-specified.	2	Funding/Support: This study was supported and funded by the program of “the 12th Five-year’’ National Science and Technology Pillar Program (2012BAI24B01; 2012BAI24B02) by the Ministry of Science and Technology of the People’s Republic of China.	1	amount of urine leakage	1	1	0	1	https://clinicaltrials.gov/	2	NCT01784172	value difference of 1h pad test, compared with the baseline [ Time Frame: the 0,2,6 week ]	2	5	1	2	Significant registered primary outcome was not a primary outcome in a publication.	0	0	0
P763	Effects of preconditioning of electro-acupuncture on postoperative cognitive dysfunction in elderly: A prospective, randomized, controlled trial.	5	28658163	Medicine (Baltimore)	1	MEDICINE, GENERAL & INTERNAL - SCIE	2	China	1	102	51	51	electro-acupuncture	2	1	no treatment	3	1	"Then patients were randomly assigned into 2 groups with random number table"	2	Not reported	3	open-label	1	"At 1 day before surgery and 7th and 30th day after surgery, cognitive function of patients was tested using Mini-Mental State Examination (MMSE) by a well-trained investigator who was blind to the study grouping."	1	Missing outcome data balancd in numbers across intervention groups and reasons for missing outocme data unlikely to be related to true outcome	3	Not all of the study's pre-spectified primary outcomes have been reported.	2	This work was supported by National Natural Science Foundation of China (30972832) and Hebei Provincial Government Funded Clinical Talents Cultivation and Basic Research Projects (361005)	3	0	0	3	1	1	http://www.chictr.org.cn	1	ChiCTR-IOR-17011764	Cognitive function at 1 day before surgery and 7th and 30th day after surgery	2	1	1	2	0	0	0	0
P764	Psychophysical responses in patients receiving a mock laser within context of an acupuncture clinical trial: an interoceptive perspective.	5	28673350	BMC Complement Altern Med	1	INTEGRATIVE & COMPLEMENTARY MEDICINE - SCIE	1	China	1	96	48	48	acupuncture	1	1	mock laser	1	2	Not reported	2	Not reported	3	"participants could not be blind to whether they received acupuncture or laser treatment they could be blind to whether they are received an active laser treatment or not."	1	"This study was embedded in a multi-site randomised, double blinded (outcome assessor and participant)"	3	MIssing outcome imbalance in numbers across intervention groups ("This was due to the fact that one trial site did not administer the MASS to the mock laser participants (N = 12), resulting in unequal numbers in each group (acupuncture 47 cf. mock laser 37).")	3	Not all of the study's pre-spectified primary outcomes have been reported.	2	MG was supported by the UGC’s Hong Kong PhD fellowship Scheme 2013/ 14 (PF12-16701). This study was partially supported by the Hong Kong Baptist University faculty research grants to SPZ (FRG1/14-15/056	3	0	0	1	0	1	https://www.anzctr.org.au	8	ACTRN12613001138774	DASH	2	2	3	3	0	0	0	0
P767	Effectiveness of Acupuncture Therapy on Stress in a Large Urban College Population.	5	28712475	J Acupunct Meridian Stud	2	Complementary and Alternative Medicine	1	US	2	62	36	26	acupuncture	1	1	sham acupuncture	1	1	"This was a two-group, randomized controlled trial. Participants were block-randomized to either verum acupuncture or sham acupuncture by the Research Nurse."	2	Not reported	1	sham acupuncture	1	outcomes were assessed by blinded participants	3	For continous data, plausible effect size among missing outcomes among missing outcomes enough to induce clnically relevant bias in observed effect size.	2	The study protocol registered prospectively is not available	5	0	2	stress level (PSS-14)	1	3	3	3	0	0	0	0	0	0	0	0	0	0	0	0
P768	Efficacy of abdominal acupuncture for neck pain: A randomized controlled trial.	5	28715459	PLoS One	1	MULTIDISCIPLINARY SCIENCES - SCIE	2	China	1	154	77	77	abdominal acupuncture	1	1	sham abdominal acupuncture	1	1	"Eligible participants were randomly assigned to the abdominal or sham abdominal acupuncture groups in a 1:1 ratio by computation [21] based on a block design, where the block size was not constant. Randomization was performed by an independent administrator who had no other role in this study."	1	"Allocation concealment was achieved by using sequentially numbered, opaque, sealed envelopes contained randomized assignments."	1	sham acupuncture	1	"Participants and outcome assessors were also blinded to treatment allocation."	1	No drop out	1	The study protocol is available and all of the study's pre-specified primary outcomes that are of interest in the review have been reported in the pre-specified way.	2	The study was supported by the developmental reserve of Pok Oi Hospital - The Chinese University of Hong Kong Chinese Medicine Centre for Training and Research (Shatin), Hong Kong. The funding source had no role in the design and conduct of the study;	1	NPQ	1	1	0	1	http://www.chictr.org.cn	1	ChiCTR-TRC-14004932	NPQ	1	0	1	0	0	0	0	0
P773	Acupuncture for reduction of symptom burden in multiple myeloma patients undergoing autologous hematopoietic stem cell transplantation: a randomized sham-controlled trial.	5	28920142	Support Care Cancer	1	ONCOLOGY - SCIE; HEALTH CARE SCIENCES & SERVICES - SCIE; REHABILITATION - SCIE;	2	US	2	63	31	32	acupuncture	1	1	sham acupuncture	1	1	"MSK’s Clinical Research Database system (an institutionwide computer system used to achieve allocation concealment in all randomized trials in the cancer center) was used to randomize patients to receive either true or sham acupuncture, stratified by whether they were receiving inpatient or outpatient chemotherapy using blocks of randomly permuted length."	1	"Only the treating acupuncturist was informed of the allocation of a patient to a group after randomization by the system."	1	sham acupuncture	1	"We conducted a prospective, parallel randomized, sham-controlled, and subject- and evaluator-blinded acupuncture trial"	1	Missing outcome data balanced in numbers across intervention groups	1	The study protocol is available and all of the study's pre-specified primary outcomes that are of interest in the review have been reported in the pre-specified way.	2	"The study was funded by a grant fromthe Gateway for Cancer Research, and the MSK Integrative Medicine and Translational Research Grant."	1	MDASI	2	1	0	1	https://clinicaltrials.gov/	2	NCT01811862	MDASI	1	0	2	0	0	1	2	Acupuncture was well tolerated with few attributable adverse events. True acupuncture may prevent escalation of symptoms including nausea, lack of appetite, and drowsiness experienced by patients undergoing AHCT, and reduce the use of pain medications. These findings need to be confirmed in a future definitive study.
P774	Auricular vagal nerve stimulation in peripheral arterial disease patients.	5	28920767	Vasa	2	PERIPHERAL VASCULAR DISEASE - SCIE	2	Austria	2	40	20	20	ear electro-acupuncture	2,3	1	sham ear electro-acupuncture	1	1	"The randomizer assigned the devices to the study participants after randomization in a 1 : 1 ratio using the research randomizer on http://www.randomizer.org with stratifi cation for diabetics as well as beta-blocker therapy."	1	"It was noted, whether the device was a verum or a sham. The note was kept in a sealed envelope. The devices were then delivered to the clinical examiner, who used them on the patients without knowing whether the device was a verum or a sham."	1	sham acupuncture	1	"The devices were then delivered to the clinical examiner, who used them on the patients without knowing whether the device was a verum or a sham."	1	ITT analysis	2	The study protocol registered prospectively is not available	1	The study received no funding. None of the companies mentioned in the manuscript appeared as a sponsor. The used devices were provided by Ducest Medical GmbH, Rohrbach, Austria.	1	Significantly more frequent doubling of the maximum (absolute) walking distance (+ 100 %) after eight cycles (eight weeks) in the verum group compared to controls	2	2	0	2	http://www.drks.de	7	DRKS00012578	Significantly more frequent doubling of the maximum	1	0	2	0	0	1	8	Electroacupuncture of the outer ear seems to be an easy-to-use therapeutic option in an age of increasingly invasive and mechanically complex treatments for PAD patients.
P777	Investigation of the Phenomenon of Propagated Sensation along the Channels in the Upper Limb Following Administration of Acupuncture and Mock Laser.	5	29078965	J Acupunct Meridian Stud	2	Complementary and Alternative Medicine	1	Australia	2	96	47	49	acupuncture	1	1	mock laser	1	2	Not reported	2	Not reported	1	sham acupuncture	2	Not reported	3	MIssing outcome imbalance in numbers across intervention groups ("Of 96 eligible participants, 12 were excluded. This is because one trial site did not administer the MASS to the mock laser participants (n=12), resulting in unequal numbers in each group (acupuncture 47 compared with mock laser 37). Accordingly, the MASS questionnaire was administered to 84 participants, the acupuncture group (n Z…	3	Not all of the study's pre-spectified primary outcomes have been reported.	2	MG was supported by the UGC’s Hong Kong PhD fellowship scheme 2013/14 (PF12-16701). This study was partially supported by the Hong Kong Baptist University faculty research grants to SPZ (FRG1/14-15/056); by the National Institute of Complementary Medicine (NICM), Australia to CZ; and by the National Basic Research Program of China (973 Program), No. 2014CB543101.	3	0	0	1	0	1	https://www.anzctr.org.au	8	ACTRN12613001138774	DASH	2	2	3	3	0	0	0	0
P779	Evaluation of Acupuncture in the Treatment of Restless Legs Syndrome: A Randomized Controlled Trial.	5	29078970	J Acupunct Meridian Stud	2	Complementary and Alternative Medicine	1	Iran	2	46	23	23	acupuncture+gabapentin	1	1	gabapentin	2	1	"Patients were randomized to receive one of two treatments in a 1:1 ratio using a computer-generated code."\	2	Not reported	3	open-label	1	"Throughout the study, the rater was blind to the assignment."	1	Missing outcome data balancd in numbers across intervention groups and reasons for missing outocme data unlikely to be related to true outcome	2	The study protocol registered prospectively is not available	2	This research is supported by Iran University of Medical Sciences.	3	0	0	2	0	2	http://www.irct.ir/	6	IRCT201510272474N1	0	0	0	0	0	0	0	0	0
P78	Acupuncture improves sleep in postmenopause in a randomized, double-blind, placebo-controlled study.	1	22943846	Climacteric	1	OBSTETRICS & GYNECOLOGY - SCIE	2	Brazil	2	18	9	9	acupuncture	1	1	sham acupuncture	1	2	Not reported	2	Not reported	1	sham acupuncture	1	"Neither the researchers nor the participants knew which patients had received the sham acupuncture and which had received the actual acupuncture, to prevent bias on the part of the researchers and the volunteers."	1	No drop out	2	The study protocol registered prospectively is not available	2	"AFIP (Associa ç ã o Fundo de Incentivo à Pesquisa), FAPESP (Funda ç ã o de Amparo à Pesquisa do Estado de S ã o Paulo), FAPESP/CEPID (98/143030-3 to S.T.), CNPq (Conselho Nacional de Desenvolvimento Cient í fi co e Tecnol ó gico). L.B. and S.T. are recipients of fellowships from CNPq and T. K. P. G. is a recipient of a fellowship from FAPESP."	3	0	0	3	3	3	0	0	0	0	0	0	0	0	0	0	0	0
P780	Acupuncture Effect on Pain, Mouth Opening Limitation and on the Energy Meridians in Patients with Temporomandibular Dysfunction: A Randomized Controlled Trial.	5	29078971	J Acupunct Meridian Stud	2	Complementary and Alternative Medicine	1	Brazil	2	43	23	20	acupuncture	1	1	sham acupuncture	1	1	"The volunteers were randomly allocated using a computer program to generate numbers."	2	Not reported	1	sham acupuncture	1	"The researcher and the volunteer were unaware of the allocation."	1	Reasons for missing outocme data unlikely to be related to true outcome	2	The study protocol registered prospectively is not available	5	0	3	0	0	2	0	2	http://www.ensaiosclinicos.gov.br/	5	RBR-77y2sp	0	0	0	0	0	0	0	0	0
P787	Acupuncture for patients with mild to moderate Alzheimer's disease: a randomized controlled trial.	5	29284465	BMC Complement Altern Med	1	INTEGRATIVE & COMPLEMENTARY MEDICINE - SCIE	1	China	1	87	43	44	acupuncture	1	1	donepezil	2	1	"AG or DG in a ratio of 1:1 by a computer-generated, randomly location sequence (random list generated with SPSS 13.0) under the help of a professional statistician."	1	"The random number table was sealed in a special envelope."	3	open-label	1	"Data collection was performed by 2 blinded evaluators. Blinding was also maintained for data analysis."	1	ITT analysis	1	The study protocol is available and all of the study's pre-specified primary outcomes that are of interest in the review have been reported in the pre-specified way.	2	The study was supported by National Natural Science Foundation of China (81473766) and Key Project of Natural Science Foundation of Tianjin City (16JCZDJC36200)	1	ADAS-cog,CIBIC-Plus	1	1	0	1	http://www.chictr.org.cn	1	ChiCTR-IOR-17010465	ADAS-cog,CIBIC-Plus	1	0	1	0	0	0	0	0
P80	Acupuncture for chronic low back pain: a multicenter, randomized, patient-assessor blind, sham-controlled clinical trial.	1	23026870	Spine (Phila Pa 1976)	1	CLINICAL NEUROLOGY - SCIE; ORTHOPEDICS - SCIE;	2	South Korea	1	130	65	65	acupuncture	1	1	sham acupuncture	1	1	"The patients were randomized per center and allocated to 1 of the 2 groups using a block randomization by computer generation."	1	"into 2 groups (real acupuncture and sham acupuncture) by central allocation"	1	sham acupuncture	1	"this study was conducted as a patient-assessor blinded study."	1	Reasons for missing outcome data unlikely to be related to true outcome.	2	The study protocol registered prospectively is not available	2	"Korean Health Industry Development Institute’s funds were received to support this work."	1	VAS	1	3	2	2	https://clinicaltrials.gov/	2	NCT00815529	0	2	4	0	1	0	0	0	0
P88	Brief effect of acupoint stimulation using focused ultrasound.	1	23215626	J Altern Complement Med	2	INTEGRATIVE & COMPLEMENTARY MEDICINE - SCIE	1	Japan	1	50	25	25	focused ultrasound stimulation	8	2	acupuncture	4	2	Not reported	2	Not reported	3	Open-label	2	Not reported	1	No drop out	2	The study protocol registered prospectively is not available	5	0	3	0	0	3	3	3	0	0	0	0	0	0	0	0	0	0	0	0
P90	Effects of acupuncture for initiation of labor: a double-blind randomized sham-controlled trial.	1	23238645	Arch Gynecol Obstet	2	Maternal Fetal Medicine General Gynecology Gynecologic Oncology Gynecologic Endocrinology and Reproductive Medicine Urogynecology	2	Iran	2	80	40	40	acupuncture+routine prenatal care	1	1	sham acupuncture+routine prenatal care	1	1	"Study group assignment was determined according to computer generated random numbers"	1	"random numbers concealed in sealed envelopes"	1	sham acupuncture	1	"Patients, outcome assessor and statistician were blinded as to randomization."	1	MIssing outcome data balanced in numbers across intervention groups, with similar reasons for mising data across groups.	2	The study protocol registered prospectively is not available	5	0	1	initiation of labor (active labor (3 contractions in 10-min interval with cervical dilatation 4–5 cm) or rupture membranes)	2	2	0	2	http://www.irct.ir/	6	IRCT201111218151N1	Initiation of labor	1	0	2	0	0	2	0	Conclusion According to this study, it seems that acupuncture was not effective in labor initiation compared to sham acupuncture.
P93	Acupuncture for chronic Achilles tendnopathy: a randomized controlled study.	1	23263998	Chin J Integr Med	1	INTEGRATIVE & COMPLEMENTARY MEDICINE - SCIE	1	China	1	64	32	32	acupuncture+(if necessary)NSAIDS	1	1	exccentric exercise+(if necessary)NSAIDS	2	1	"The randomization was based on a computer generated sequence"	1	"sequence that was kept with sealed envelopes. The envelopes were prepared by a biostatistics employee who was not involved in the study. After the patient had given an informed consent, the investigator opened the envelope and informed the patient about the treatment allocated."	3	Open-label	3	outcomes was assessed by patients who were not blinded	1	Reasons for missing outcome data unlikely to be related to true outcome.	2	The study protocol registered prospectively is not available	5	0	1	Victorian Institute of Sports Assessment-Achilles (VISA-A, 100 points) at 8 weeks pain after activity, and at rest on a 10-cm Visual Analogue Scale (VAS)	1	3	3	3	0	0	0	0	0	0	0	0	0	0	0	0
P94	Acupuncture on Yintang point decreases preoperative anxiety.	1	23270318	J Altern Complement Med	2	INTEGRATIVE & COMPLEMENTARY MEDICINE - SCIE	1	Turkey	2	52	26	26	acupuncture	1	1	sham acupuncture	1	1	"based on a computergenerated randomization table"	2	Not reported	1	sham acupuncture	1	"The acupuncturist was not blinded to the groups, whereas patients and assessors were blinded."	1	No drop out	2	The study protocol registered prospectively is not available	5	0	3	0	0	3	3	3	0	0	0	0	0	0	0	0	0	0	0	0
P97	Acupressure improves sleep quality of psychogeriatric inpatients.	1	23302821	Nurs Res	1	health promotion, human responses to illness, acute care nursing research, symptom management, cost-effectiveness, vulnerable populations, health services, and community-based nursing studies	2	Taiwan	1	63	31	32	acupressure+standard medical care	5	2	standard medical care	2	1	"randomly by flipping coins either to an experimental group that received 9-minute acupressure treatments daily for 4 weeks or to a control group that was prescribed routine care only."	2	Not reported	3	Open-label	2	Not reported	1	Reasons for missing outcome data unlikely to be related to true outcome.	2	The study protocol registered prospectively is not available	2	"This study was supported by a grant from Kai-Suan Psychiatric Hospital, Kaohsiung, Taiwan"	3	0	0	3	3	3	0	0	0	0	0	0	0	0	0	0	0	0
P99	Acupuncture for the treatment of post-chemotherapy chronic fatigue: a randomized, blinded, sham-controlled trial.	1	23334562	Support Care Cancer	1	ONCOLOGY - SCIE; HEALTH CARE SCIENCES & SERVICES - SCIE; REHABILITATION - SCIE;	2	US	2	101	49	52	acupuncture	1	1	sham acupuncture	1	1	"Patients were randomly assigned to true or sham acupuncture via fax to a central randomization service."	1	"Randomization was implemented using a secure, password-protected database, ensuring full allocation concealment."	1	sham acupuncture	1	"Patients and evaluators, but not study acupuncturists, were blinded to group assignment."	2	Insufficient reporting	2	The study protocol registered prospectively is not available	5	0	1	mean of day 42 and day 49 BFI	2	3	2	2	https://clinicaltrials.gov/	2	NCT00200096	To determine whether acupuncture reduces chronic fatigue after chemotherapy more effectively than placebo	1	0	2	0	0	2	0	Conclusions True acupuncture as provided in this study did not reduce post-chemotherapy chronic fatigue more than did sham acupuncture. The study is limited by the number of patients lost to follow-up. We also cannot exclude the possibility that a more intensive treatment regimen may be more effective.

## Sheet: Excluded 
ID	Title	PMID	Journal name	Journal type	Journal type 1: CAM 2: non-CAM	Country	Region 1. East Asia 2. Non-East Asia	Sample size	Study design 1. Parallel 2. Crossover 3. Factorial	No. of study arms	intervention(s)	Intervention type 1. manual acupuncture 2. electro-acupuncture 3. auricular acupuncture 4. laser acupuncture 5. acupressure 6. moxibustion	Intervention type 1. invasive acupuncture therapy 2. non-invasive acupuncture therapy	control(s)	Control type 1. placebo or sham 2. active treatment 3. no treatment 4. acupuncture	Specification of primary outcomes 1: Explicited in main text 2: Sample size calculation 3; Not reported	Description of primary outcomes	Accuracy 1. Accurately declared 2. Inaccurately declared 3. Not declared	Significance 1: Significant (P<0.05) 2: Nonsignificant (P>0.05)	Random sequence generation 1: Low 2: Unclear 3: High	Quote	Allocation concealment 1: Low 2: Unclear 3: High	Quote	Blinding of participants 1: Low 2: Unclear 3: High	Quote	Blinding of personnel 1: Low 2: Unclear 3: High	Quote	Blinding of outcome assessors 1: Low 2: Unclear 3: High	Quote	Funding 1: no funding 2: non-profit 3: for-profit 4: for-profit and non-profit 5: Not reported	Specification of funding	Protocol registration 1: Prospectively registered 2: Retrospectively registered 3: Not reported	Protocol registry	Category of registry 1. ChiCTR 2. Cinicaltrials.gov 3. CRIS 4. ISRCTN 5. Rebee 6. IRCT 7. DRKS 8. ANZCTR 9. UMIN-CTR	Registration no.	Primary outcome (in protocol)	Primary outcome (in prospectively registered protocol) 1. changed 2. not changed 3. not reported in the registry	Accuracy 1. Accurately declared 2. Inaccurately declared	Significance of registered primary outcome 1: Significant (P<0.05) 2: Nonsignificant (P>0.05) 3: Impossible to conclude	Concordance of primary outcome in published article 1: concordant 2: discordant 3: impossible to conclude	Types of discrepancy 1. registered primary outcomes were not described as such in the published articles 2. registered primary outcomes were omitted in the published articles 3. primary outcomes in the publication were secondary outcomes in the registry 4. new primary outcomes were introduced in the published articles 5. the timing of assessment differed	Justification	Favor of discrepancy 1: favor 2: not favor 3: impossible to conclude	Justification	spin 1: Yes 2: No	category of spin 1. claiming equivalence for the statistically nonsignificant results; claiming efficacy with no consideration of the statistically nonsignificant primary outcomes; 2. focusing only on statistically significant results; 3. acknowledging statistically nonsignificant results for the primary outcomes but emphasizing the beneficial effect of treatment; 4. acknowledging statistically n…
P720	A Trial Study of Moxibustion with a Warming Needle on Edema.	28254097	J Acupunct Meridian Stud	Complementary and Alternative Medicine	1	Japan	1	7	1	3	1. moxibustion+acupuncture 2. acupuncture	0	2	3. no treatment	3	3	0	3	0	2	No description	2	No description	3	open-label	3	open-label	2	Not reported	5	0	3	NA	0	NA	NA	0	0	0	0	0	0	0	0	0	0
P717	Electroacupuncture for Functional Constipation: A Multicenter, Randomized, Control Trial.	28250788	Evid Based Complement Alternat Med	INTEGRATIVE & COMPLEMENTARY MEDICINE - SCIE	1	China	1	201	1	3	1. low current intensity electroacupuncture 2. high current intensity electroacupuncture	0	1	mosapride citrate tablet	2	1	percentage of patients three or more spontaneous bowel movements(SBMs) per week and an increase of one or more SBMs per week from baseline for 3 or more weeks during 4-week treatment period	1	2	1	"We used R2.0 software to generate the randomization sequence."	1	"The designated researchers prepared the sequence through the use of sealed, opaque, sequentially numbered envelopes."	3	open-label	3	open-label	1	"Blinded evaluation (the curative effect was evaluated by a third party who did not know the assignment) and blinded statistical analysis were emphasized during the data collection and analysis stage."	2	"This study was supported by grants from the National Basic Research Program (no. 2011CB505203)."	2	http://clinicaltrials.gov/	2	NCT01274793	acupuncture benefits functional constipation [ Time Frame: 5 years ]	0	2	3	2	0	0	0	0	1	Acknowledge stastically nonsignificant results for the primary outcome but emphasize other stastically significant results
P716	The Long-term Effect of Acupuncture for Migraine Prophylaxis: A Randomized Clinical Trial.	28241154	JAMA Intern Med	MEDICINE, GENERAL & INTERNAL - SCIE	2	China	1	249	1	3	electroacupucnture	0	1	1. sham acupuncutre 2. waiting list	1, 3	1	the change in the frequency of migraine attacks between baseline and 16 weeks after randomization	1	1	2	No description	1	"Central randomization, using an online or messaging system, was performed by the Brightech Magnsoft Data Services."	1	sham-controlled	3	sham-controlled and waiting list	1	Patients who were blinded completed headache diary	2	State Key Program for Basic Research of China (2012CB518501) the National Natural Science Foundation of China (81473603, 81590951) and the Project of Youth Fund of Sichuan Province (2016JQ0013).	1	http://clinicaltrials.gov/	2	NCT01687660	frequency of migraine attacks [ Time Frame: 16th week after inclusion ]	0	1	1	1	0	0	0	0	0	0
P710	A comparative study on the effects of systemic manual acupuncture, periauricular electroacupuncture, and digital electroacupuncture to treat tinnitus: A randomized, paralleled, open-labeled exploratory trial.	28143471	BMC Complement Altern Med	INTEGRATIVE & COMPLEMENTARY MEDICINE - SCIE	1	South Korea	1	42	1	3	Manual acupuncture	0	1	Electroacupuncture in periauricular region Electroacupuncture in distal region	2	1	THI (Tinnitus Handicap Inventory) score	1	2	2	No description	2	No description	3	Open-label	3	open-label	3	The outcome measures (THI and VAS) were reported by patients themselves, who were not blinded.	1	0	2	https://cris.nih.go.kr/	3	KCT0001991	THI [Timepoint - Before tratment, right after 4th treatment, right after 8th treatment, 4 weeks later after 8th treatment]	0	1	2	1	0	0	0	0	2	0
P709	Topical Application of TAT-Superoxide Dismutase in Acupoints LI 20 on Allergic Rhinitis.	28119757	Evid Based Complement Alternat Med	INTEGRATIVE & COMPLEMENTARY MEDICINE - SCIE	1	China	1	63	1	3	topical application of superoxide dismutase (SOD) fused with the TAT peptide (TAT-SOD) cream to LI20	0	2	1. topical application of TAT-SOD cream to nasal cavity 2. placebo(vehicle cream only)	1	1	nasal symptoms	1	1	1	"The investigator assigned a computer-generated random number…"	1	`	1	"Both the patients and researchers conducting the study were blinded."	1	"Both the patients and researchers conducting the study were blinded."	2	Not reported	2	National Natural Science Foundation of China (Grant nos. 30973720, 31500685, 31571803, 31071497, and 31271859); the Natural Science Foundation of Zhejiang Province (Grant nos. LY16C200001 and LY16C050002); Food Science and Engineering-the Most Important Discipline of Zhejiang province (Grant No. JYTSP20142031).	3	NA	0	NA	NA	0	0	0	0	0	0	0	0	0	0
P708	Acupuncture and electro-acupuncture for people diagnosed with subacromial pain syndrome: A multicentre randomized trial.	28106306	Eur J Pain	ANESTHESIOLOGY - SCIE; CLINICAL NEUROLOGY - SCIE; NEUROSCIENCES - SCIE;	2	UK	2	227	1	3	exercise+acupuncture exercise+electroacupuncture	0	1	exercise only	2	1	Oxford Shoulder Score (OSS) (6 months)	1	2	1	Randomization was in a 1:1:1 ratio according to a sequence produced by a random number generator.	1	Sequentially numbered opaque envelopes ensured concealment of group allocation.	1	"The nature of the interventions did not permit the therapists providing the intervention or the participants receiving the intervention to be unaware of group allocation. However, assessors who collected all the outcome data were blind to participants’ group allocation at every data collection time point."	3	"The nature of the interventions did not permit the therapists providing the intervention or the participants receiving the intervention to be unaware of group allocation. However, assessors who collected all the outcome data were blind to participants’ group allocation at every data collection time point."	1	"The nature of the interventions did not permit the therapists providing the intervention or the participants receiving the intervention to be unaware of group allocation. However, assessors who collected all the outcome data were blind to participants’ group allocation at every data collection time point."	2	Westminster Medical School Research Trust, Chelsea and Westminster Hospital NHS Trust, London, UK.	2	http://www.isrctn.com/	4	ISRCTN10708719	Oxford Shoulder Score [ Timepoint: (1) before the commencement of the programme, (2) immediately after the programme, (3) at 6 months and (4) at 12 months ]	0	1	2	1	0	0	0	0	2	0
P706	Effect of minimal acupuncture for infantile colic: a multicentre, three-armed, single-blind, randomised controlled trial (ACU-COL).	28093383	Acupunct Med	INTEGRATIVE & COMPLEMENTARY MEDICINE - SCIE	1	Sweden	2	147	1	3	1) standardised MA at LI4+usual care 2) individualized MA+usual care	0	1	usual care	2	1	the relative difference in mean values of total crying (TC) time (the sum of the times spent fussing, crying and colicky crying, between BL and IW2, recorded in minutes)	1	2	1	"Participants were randomly allocated into one of the three groups in a 1:1:1 ratio, according to randomisation lists generated by R&D, Region Skane."	2	No description	1	"Blinding was measured by asking the parents four times if they believed their infant had received acupuncture or not."	3	"Only the project coordinator (who had no contact with the CHC) and the acupuncturists knew which group each infant had been randomised to."	1	"Only the project coordinator (who had no contact with the CHC) and the acupuncturists knew which group each infant had been randomised to."	2	Ekhagastiftelsen and the family Uddenäs	1	http://clinicaltrials.gov/	2	NCT01761331	change in crying [ Time Frame: mean values for crying during the baseline week, during each of the two intervention weeks and during the week after the last treatment ] Difference over time and between groups in reduction in % of colicky crying, crying and fussing in minutes/day	0	1	2	1	0	0	0	0	2	0
P703	Acupuncture in posttonsillectomy pain : A prospective, double-blinded, randomized, controlled trial.	28070602	HNO	OTORHINOLARYNGOLOGY - SCIE	2	Germany	2	46	1	3	acupuncutre+diclofenac	0	1	1. acupuncutre at non-acupoints+diclofenac 2. diclofenac only	1, 2	3	0	3	0	2	No description	2	No description	1	"Patients were blinded to the two types of acupuncture (verum and control)"	1	"Acupuncture was planned by an experienced TCM therapist and performed by a dentist without previous acupuncture knowledge who was blinded to the form of treatment."	2	Not reported	1	No funding	3	NA	0	NA	NA	0	0	0	0	0	0	0	0	0	0
P698	Auricular Acupuncture for Exam Anxiety in Medical Students-A Randomized Crossover Investigation.	28033320	PLoS One	MULTIDISCIPLINARY SCIENCES - SCIE	2	Germany	2	44	2	3	auricular acupuncture	0	1	1. placebo auricular acupuncture 2. no intervention	1	1	pre-exam anxiety	1	1	2	No description	2	No description	1	placebo-controlled	2	It is not certain whether the sham auricular acupuncture can be blinded by the practitioners	2	Not reported	1	0	2	http://clinicaltrials.gov/	2	NCT02920164	Intensity of anxiety [ Time Frame: 2 days ] State-Trait-Anxiety Inventory	0	2	1	2	1	Registered primary outcomes were not described as primary in published article	0	0	0	0
P695	Cerebral Targeting of Acupuncture at Combined Acupoints in Treating Essential Hypertension: An Rs-fMRI Study and Curative Effect Evidence.	28003850	Evid Based Complement Alternat Med	INTEGRATIVE & COMPLEMENTARY MEDICINE - SCIE	1	China	1	47	1	3	acupuncture at LR3 and KI3	0	1	1. acupuncture at LR3 2. acupuncture at KI3	4	3	0	3	0	1	"According to random numbers table, all subjects were randomly divided into…."	2	No description	3	Open-label	3	open-label	2	not reported	2	National Key Basic Research and Development Project (973 Program), Grant no. 2012CB518504	1	http://www.chictr.org.cn/	1	ChiCTR-TRC-12002427	cerebral functional activity, blood pressure	0	2	3	2	1	Registered primary outcomes were not described as primary in published article	1	Favor blood pressure was not significant	0	0
P694	Comparison of the placebo effect between different non-penetrating acupuncture devices and real acupuncture in healthy subjects: a randomized clinical trial.	27978834	BMC Complement Altern Med	INTEGRATIVE & COMPLEMENTARY MEDICINE - SCIE	1	Brazil	2	342	1	14	acupuncture at ST25 or BL52	0	1	sham acupuncture	1	3	0	3	0	2	No description	1	"Random distribution was performed by using sequentially numbered, opaque and sealed envelopes, containing numbers from 1 to 14, corresponding to 14 study groups."	1	"Investigator 1 was responsible for the evaluation of subjects and measurement of all variables, before and after treatment. Investigator 2 held the administration of treatment, applying the technique of acupuncture. Investigator 1 didn’t know which treatment patient was receiving. This procedure ensured that the study was double-blinded, since the subjects evaluated were instructed to not look a…	3	"Investigator 1 was responsible for the evaluation of subjects and measurement of all variables, before and after treatment. Investigator 2 held the administration of treatment, applying the technique of acupuncture. Investigator 1 didn’t know which treatment patient was receiving. This procedure ensured that the study was double-blinded, since the subjects evaluated were instructed to not look a…	3	"Investigator 1 was responsible for the evaluation of subjects and measurement of all variables, before and after treatment. Investigator 2 held the administration of treatment, applying the technique of acupuncture. Investigator 1 didn’t know which treatment patient was receiving. This procedure ensured that the study was double-blinded, since the subjects evaluated were instructed to not look a…	2	FAPITEC, Sergipe organ	1	http://ensaiosclinicos.gov.br	5	RBR-3w2p32	Significant difference in surface perception measured by esthesiometry and deep, using algometry, the placebo group compared to the real acupuncture group	0	2	3	2	1	Registered primary outcomes were not described as primary in published article	1	Favor outcomes were not significant	0	0
P693	Evaluating acupuncture and standard care for pregnant women with back pain: the EASE Back pilot randomised controlled trial (ISRCTN49955124).	27965887	Pilot Feasibility Stud	0	2	UK	2	125	1	3	acupuncture+standard care	0	1	1. non-penetrating acupuncture+standard care 2. standard care	1	3	0	3	0	1	"Participants were randomised using remote telephone randomisation provided by a registered Clinical Trials Unit (CTU registration number 36)."	1	"Participants were randomised using remote telephone randomisation provided by a registered Clinical Trials Unit (CTU registration number 36)."	1	placebo-controlled	3	"Physiotherapists providing the treatments could not be blinded but were not involved in any data collection procedure."	1	"Staff dealing with baseline and outcome data collection were blind to the intervention allocation. In addition, analyses of patient-reported outcomes at 8 weeks follow-up were conducted and verified by blinded statisticians."	2	"National Institute for Health Research’s (NIHR’s) Health Technology Assessment Programme"	1	http://www.isrctn.com/	4	ISRCTN49955124	1. Pain severity, measured by a pain index (mean of three numerical rating scales (NRS) of least, usual and current pain) 2. Disability, measured by the Oswestry Disability Index and the Disability Rating Index, at baseline and at no later than 12 weeks after randomisation (this will be informed by qualitative research with women)	0	2	3	2	1	Registered primary outcomes were not described as primary in published article	3	Impossible to conclude Pilot trial	0	0
P691	Comparison of effect of electroacupuncture and nefopam for prevention of postanesthetic shivering in patients undergoing urologic operation under spinal anesthesia.	27924198	Korean J Anesthesiol	Anesthesiology and Pain Medicine	2	South Korea	1	90	1	3	electroacupuncture+saline injection before anesthesia	0	1	1. nefopam injection 2. saline injection	2	1	1. tympanic membrane temperature 2. degree of postanaesthetic shivering	2	0	1	"Patients were randomly divided into 3 groups using the computerized random number generator."	2	No description	1	"Patients and staff were unaware of the specific drugs used."	3	EA was performed only for EA groups	2	Not reported	5	0	3	NA	0	NA	NA	0	0	0	0	0	0	0	0	0	0
P690	Effect of LI4 and BL32 acupressure on labor pain and delivery outcome in the first stage of labor in primiparous women: A randomized controlled trial.	27912944	Complement Ther Med	INTEGRATIVE & COMPLEMENTARY MEDICINE - SCIE	1	Iran	2	106	1	3	1. pressure on LI4 2. pressure on BL32	0	2	standard treatment	2	1	decrease in NRS score	1	1	1	"The primiparous women....were assigned to three groupsbased on the selected type of blocking, using Random AllocationSoftware.msi."	2	No description	3	Open-label	3	open-label	2	Not reported	5	0	2	http://www.irct.ir/	6	IRCT201601283860N23	Labor pain [time point : in three cervical dilatation stages (4-5, 6-7, and 8-10 cm), before and after intervention]	0	1	1	1	0	0	0	0	0	0
P684	Effect of acupuncture 'dose' on modulation of the default mode network of the brain.	27841974	Acupunct Med	INTEGRATIVE & COMPLEMENTARY MEDICINE - SCIE	1	China	1	58	1	4	1 three needle acupuncture 2. single needle acupuncture 3. single needle acupuncture+manual stimulation	0	1	TENS	2	3	0	3	0	2	No description	2	No description	3	Open-label	3	open-label	2	Not reported	2	We would like to thank the Laboratory of Integrated Brain Research, Department of Medical Research and Education, Taipei Veterans General Hospital, Taiwan, ROC, for their technical support. We acknowledge MR support from National Yang-Ming University, Taiwan, which is in part supported by the MOE plan for the top university	3	NA	0	NA	NA	0	0	0	0	0	0	0	0	0	0
P682	Comparing the Effectiveness of Electroacupuncture with Different Grades of Knee Osteoarthritis: A Prospective Study.	27832623	Cell Physiol Biochem	CELL BIOLOGY - SCIE; PHYSIOLOGY - SCIE;	2	China	1	132	1	3	6-point EA 4-point EA 2-point EA	0	1	NA	2	2	WOMAC score	1	1	2	No description	2	No description	3	Open-label	3	open-label	2	Not reported	2	This study was supported by The research and development program of health suitable technology for Guangxi (S201407-03, and The scientific research and technological development project of Guilin (20140120-1-8).	3	NA	0	NA	NA	0	0	0	0	0	0	0	0	0	0
P526	No Effect of Acupuncture in the Relief of Delayed-Onset Muscle Soreness: Results of a Randomized Controlled Trial.	26540600	Clin J Sport Med	ORTHOPEDICS - SCIE; PHYSIOLOGY - SCIE; SPORT SCIENCES - SCIE;	2	Germany	2	60	1	5	acupuncture	0	1	1. sham acupuncture (non-acupoint) 2. laser acupuncture 3. sham laser acupuncture 4. no treatment	1	2	pain intensity assessed by VAS	1	2	1	"The randomization sequence was generated by the Department of Sports Medicine, using the computer-based randomization program BiAS."	1	"Participants were randomly assigned to one of the 5 study groups using sequentially numbered opaque envelopes with a ratio of 1:1:1:1:1."	1	"Participants were acupuncture novices and were told that needle acupuncture and LA are equivalent treatment techniques. Acupuncturist and participants were not informed about the placebo laser condition to ensure double blinding. The acupuncturist attempted to give equal attention to all participants."	3	needle acupuncture and laser acupuncture cannot be blinded	1	"The acupuncturist was not involved in the assessment of outcomes, and assessors were masked to group allocation."	2	This study was funded in part by a competitive grant awarded by the Scientific Chapter of the German Medical Acupuncture Association DAEGfA assuring independent research and publication of the data.	3	NA	0	NA	NA	0	0	0	0	0	0	0	0	2	0
P677	Comparison of the Effects of Manual Acupuncture, Laser Acupuncture, and Electromagnetic Field Stimulation at Acupuncture Point BL15 on Heart Rate Variability.	27776764	J Acupunct Meridian Stud	Complementary and Alternative Medicine	1	South Korea	1	56	1	4	1. manual acupuncture 2. electromagnetic field 3. laser acupuncture	0	1	nonstimulation	2	3	0	3	0	2	No description	2	No description	3	Open-label	3	open-label	2	Not reported	5	0	3	NA	0	NA	NA	0	0	0	0	0	0	0	0	0	0
p676	Unilateral and Immediate Stimulation of Acupuncture Points Xiaohai (SI8) and Jianwaishu (SI14) of the Small Intestine Meridian Increases Electromyographic Activity and Strength in the Ipsilateral and Contralateral Upper Trapezius Muscle.	27776763	J Acupunct Meridian Stud	Complementary and Alternative Medicine	1	Brazil	2	40	1	4	1. acupuncture (local) 2. acupuncture (distant) 3. acupuncture (control)	0	1	no acupuncture	3	3	0	3	0	2	No description	1	"For randomization of the participants in four groups, we used sealed envelopes with the indication for each treatment group."	3	Open-label	3	open-label	2	Not reported	2	Leandro Laureano de Souza was the recipient of a scientific initiation by PIBIC-CNPq and Thaı´s Silva Mucciaroni by FAPESP (2008/02643-8).	3	NA	0	NA	NA	0	0	0	0	0	0	0	0	0	0
P670	Nocturnal enuresis in children between laser acupuncture and medical treatment: a comparative study.	27744492	Lasers Med Sci	ENGINEERING, BIOMEDICAL - SCIE; SURGERY - SCIE;	2	Egypt	2	45	1	3	1. laser acupuncture+desmopressin 2. laser acupuncture	0	2	desmopressin	2	3	0	3	0	2	No description	2	No description	3	Open-label	3	open-label	2	Not reported	1	0	3	NA	0	NA	NA	0	0	0	0	0	0	0	0	0	0
P659	Safety of different acupuncture manipulations for posterior circulation ischemia with vertigo.	27651774	Neural Regen Res	CELL BIOLOGY - SCIE; NEUROSCIENCES - SCIE;	2	China	1	136	1	4	acupuncture at GB20 with different manipulations	0	1	0	4	3	0	3	0	1	"All subjects were randomly assigned to one of four verum acupuncture groups according to a randomization list generated in Excel 2003 and using numbered, opaque, sealed envelopes."	1	"All subjects were randomly assigned to one of four verum acupuncture groups according to a randomization list generated in Excel 2003 and using numbered, opaque, sealed envelopes."	1	sham-controlled	3	The practitioner probably know the types of manipulation	1	"Data were analyzed by study personnel and a statistician blinded to experimental grouping."	2	National Basic Research Program of China (973 Program), No. 2010CB530506	2	http://www.chictr.org.cn/	1	ChiCTR-RTRCC-12002675	Transcranial Doppler	0	1	3	2	2	Registered primary outcomes were omitted in published article	0	0	0	0
P658	Efficacy and safety assessment of acupuncture and nimodipine to treat mild cognitive impairment after cerebral infarction: a randomized controlled trial.	27623621	BMC Complement Altern Med	INTEGRATIVE & COMPLEMENTARY MEDICINE - SCIE	1	China	1	126	1	3	acupuncture+nimodipine	0	1	acupuncture nimodipine	2	2	the rate of effective response	1	1	1	"The patient allocation sequence was generated using a complete randomization procedure."	1	"The random number and the associated allocated treatment were kept in sequentially numbered sealed opaque envelopes."	3	"In this trial, patients were not blinded for the treatment allocation."	3	"Physicians that prescribed the study medication and acupuncture therapy were not blinded for the treatment allocation."	1	"Both the trained assessor, who evaluated patient MoCA score, and the statistician, who conducted the data analysis, were blinded to the treatment allocation. The treatment allocation was exposed to the participating investigators after the completion of data analysis."	2	State Administration of Traditional Chinese Medicine of China (Grant No: JDZX2012139)	2	http://www.chictr.org.cn/	1	ChiCTR-IOR-15007366	efficacy	0	2	3	3	0	0	0	0	0	0
P655	Does noninvasive electrical stimulation of acupuncture points reduce heelstick pain in neonates?	27607517	Acta Paediatr	PEDIATRICS - SCIE	2	US	2	162	1	4	1. NESAP (noninvasive method of stimulation of acupuncture points)+24% oral sucrose 2. NESAP+water 3. sham NESAP+24% oral sucrose	0	2	sham NESAP+water	1	1	PIPP score	1	1	2	No description	2	No description	1	sham-controlled	2	It is not certain whether the practioner was blinded	2	Not reported	2	Mayday Fund and NIGMS IDeA Program award P30 GM 110702	1	http://clinicaltrials.gov/	2	NCT01800318	PIPP	0	1	1	1	0	0	0	0	0	0
P653	Clinical Efficacy of Acupuncture Treatment in Combination With RehaCom Cognitive Training for Improving Cognitive Function in Stroke: A 2 x 2 Factorial Design Randomized Controlled Trial.	27592180	J Am Med Dir Assoc	GERIATRICS & GERONTOLOGY - SCIE	2	China	1	240	3	4	1. acupuncture+RehaCom+conventional treatment 2. acupuncture+conventional treatment 3. RehaCom+conventional treatment	0	1	conventional treatment	2	3	0	3	0	2	No description	2	No description	3	Open-label	3	open-label	2	Not reported	2	International S&T Cooperation Program of China (ISTCP Program; No. 2011DFG33240), the Ministry of Science and Technology of the People’s Republic of China, the Science and technology platform construction project of Fujian science and Technology Department (Grant No. 2015Y2001), the Fujian Key Laboratory of Rehabilitation Technology and the Fujian Provincial Rehabilitation Industrial Institution.	1	http://www.chictr.org.cn/	1	ChiCTR-TRC-13003704	Mini-Mental State Examination (MMSE)	0	1	1	2	1	Registered primary outcomes were not described as primary in published article	2	Not favor MMSE was significant	0	0
P645	Evidence of a Synergistic Effect of Acupoint Combination: A Resting-State Functional Magnetic Resonance Imaging Study.	27548054	J Altern Complement Med	INTEGRATIVE & COMPLEMENTARY MEDICINE - SCIE	1	China	1	57	1	3	acupuncture at LR3 + KI3	0	1	acupuncture at LR3 + sham acupoint acupuncture at LR3 alone	1	3	0	3	0	1	"An independent biostatistics professionals generated the random allocation sequence using IBM SPSS Statistics for Windows v19 (IBM Corp., Armonk, NY) and put the random number into opaque sealed envelopes."	1	"An independent biostatistics professionals generated the random allocation sequence using IBM SPSS Statistics for Windows v19 (IBM Corp., Armonk, NY) and put the random number into opaque sealed envelopes."	1	"The subjects were blinded to the acupoints where they received acupuncture."	3	"Due to the procedure of the acupuncture technique, the acupuncture physician in this study was not blinded."	1	"The statistician, in charge of statistical analysis and independent of acupuncture intervention and data assessor, was blinded to the randomization allocation."	5	0	3	NA	0	NA	NA	0	0	0	0	0	0	0	0	0	0
P640	Introducing vibro-acupuncture: a psychophysical study.	27520367	Acupunct Med	INTEGRATIVE & COMPLEMENTARY MEDICINE - SCIE	1	China	1	30	1	3	vibroacupuncture	0	1	1. manual acupuncture 2. sham acupuncture	2	3	0	3	0	2	No description	2	No description	1	"A randomised, placebo-controlled, single-blind crossover study was designed."	3	"A randomised, placebo-controlled, single-blind crossover study was designed."	2	Not reported	2	SMI Aalborg University	3	NA	0	NA	NA	0	0	0	0	0	0	0	0	0	0
P637	Effect of Acupressure on Nausea-Vomiting in Patients With Acute Myeloblastic Leukemia.	27501207	Holist Nurs Pract	INTEGRATIVE & COMPLEMENTARY MEDICINE - SCIE; NURSING - SCIE;	1	Turkey	2	30	1	3	acupressure	0	2	1. acupressure wristband 2. no treatment	2	3	0	3	0	2	No description	2	No description	3	Open-label	3	open-label	3	The assessment was completed by patients who were not blinded	5	0	3	NA	0	NA	NA	0	0	0	0	0	0	0	0	0	0
P634	A Randomized Exploratory Study to Evaluate Two Acupuncture Methods for the Treatment of Headaches Associated with Traumatic Brain Injury.	27458496	Med Acupunct	0	1	US	2	45	1	3	1. auricular acupuncture (AA) 2. traditional Chinese acupuncture (TCA)	0	1	usual care	2	1	headache-related QoL as measured by the Headache Impact Test (HIT)	1	1	1	"The randomization sequence...was generated via a computerized random-number generator and was stored in a double-password protected HIPAA-compliant database within a secure server at the Samueli Institute"	1	"When a new study participant was enrolled, a study research coordinator would refer to the randomization database and register each study participant’s group assignment by the date and time of enrollment. Each participant’s randomization assignment was concealed from the lead acupuncturist and the rest of the research team until after the participant’s initial Traditional Chinese Medicine (TCM) …	3	Open-label	3	open-label	2	Not reported	2	the Department of Defense Telemedicine and Advanced Technology Research Center (Grant No. W81XWH-08-2-0212)	3	NA	0	NA	NA	0	0	0	0	0	0	0	0	0	0
P632	Auricular acupuncture for substance use: a randomized controlled trial of effects on anxiety, sleep, drug use and use of addiction treatment services.	27451854	Subst Abuse Treat Prev Policy	SUBSTANCE ABUSE - SSCI	2	Sweden	2	280	1	3	1. auricular acupuncture according to the NADA protocol 2. auricular acupuncture according to local protocol	0	1	relaxation	2	1	anxiety (Beck Anxiety Inventory; BAI) and insomnia (Insomnia Severity Index; ISI) measured at baseline and at follow-ups 5 weeks and 3 months after the baseline assessment	2	0	2	No description	2	No description	3	Open-label	3	Probably the practitioners were not blinded	2	Not reported	2	Region Örebro County, Sweden	2	http://clinicaltrials.gov/	2	NCT02604706	Change in self rated anxiety measured with Beck Anxiety Inventory (BAI). [ Time Frame: 5 weeks and 3 months ]	0	1	2	1	0	0	0	0	0	0
P631	The effect of acupressure on the initiation of labor: A randomized controlled trial.	27444642	Women Birth	NURSING - SCIE; OBSTETRICS & GYNECOLOGY - SCIE;	2	Iran	2	162	1	3	acupressure	0	2	1. sham acupressure 2. routine care	1	3	0	3	0	1	"...pregnant women were divided into 3 groups by the researcher using a computer-randomization system."	2	No description	1	sham-controlled	3	Non-acupoint sham treatment was used	1	"In each group, routine care during labor, fetal nonstress test and record of information related to the labor process and data collection was performed by two research assistants (with 10 years of work experience) who were unaware of the research groups."	1	0	2	http://www.irct.ir/	6	IRCT2015042321904N1	1. Cervical ripening [time point : Before intervention, 48 and 96 hours after intervation and at the time of hospitalization] 2. Initiation of labor [time point : Before intervention,48 and 96 hours after intervation and at the time of hospitalization]	0	2	2	2	1	Registered primary outcomes were not described as primary in published article	0	0	0	0
P629	Effect of acupuncture and instruction on physiological recovery from maximal exercise: a balanced-placebo controlled trial.	27430558	BMC Complement Altern Med	INTEGRATIVE & COMPLEMENTARY MEDICINE - SCIE	1	Australia	2	60	3	5	acupuncture with high expectancy, acupuncture with low expectancy	0	1	placebo with high expectancy, placebo with low expectancy, controlgroup	1	2	Heart rate (HR) at 30 min of recovery from maximal exercise in the A-Hi versus P-Lo groups	1	2	1	"Randomization assignments were pre-determined in blocks of ten via randomization program (www.randomization.com) in a concealed envelope by an investigator not involved in the testing sessions."	1	"Randomization assignments were pre-determined in blocks of ten via randomization program (www.randomization.com) in a concealed envelope by an investigator not involved in the testing sessions."	1	"Placebo acupuncture was delivered using the Park sham needle, which has been shown to be indistinguishable from the same procedure using real needles in acupuncture naïve participants."	3	Probably the practitioners were not blinded	2	Not reported	2	University of Western Sydney	2	http://www.anzctr.org.au/	8	ACTRN12612001015831	Heart rate, blood pressure	0	2	2	2	1	Registered primary outcomes were not described as primary in published article	0	0	2	0
P624	Curative effect of acupuncture on quality of life in patient with depression: a clinical randomized single-blind placebo-controlled study.	27400468	J Tradit Chin Med	INTEGRATIVE & COMPLEMENTARY MEDICINE - SCIE	1	China	1	163	1	3	acupuncture	0	1	a group of acupoint shallow stab, a group of non-acupoint shallow stab	1	3	0	3	0	1	For the randomized controlled trial design, the 165 samples were numbered and inputted PEMS 3.1 (West China Center of Medical Sciences, Sichuan) package to produce the sequence number and grouping	1	The computer output produced a random card, which was placed into opaque sealed envelopes, and random sequences were written on the envelope.	1	Acupuncturists knew grouping of the subjects, but the subjects were unable to distinguish the difference of the 3 groups	3	Acupuncturists knew grouping of the subjects, but the subjects were unable to distinguish the difference of the 3 groups	1	"The persons for efficacy evaluation did not participate in the course of treatment and did not know the grouping of the subjects"	2	the Youth Fund Project of Natural Science Foundation of China (Antidepressant Mechanism of Acupuncture Based on Snare Proteins Modulating the Release of Glutamic Acid in Presynaptic Neurons, No. 81303041); the China Postdoctoral Science Foundation (Mechanism Research of Acupuncture on Hippocampal Tripartite Glutamatergic Synapses of Depressive Disorder Rats, No. 2012M511784); the Outstanding Youn…	3	NA	0	NA	NA	0	0	0	0	0	0	0	0	0	0
P622	Cardiovascular Response to Manual Acupuncture Needle Stimulation among Apparently Healthy Nigerian Adults.	27342888	J Acupunct Meridian Stud	Complementary and Alternative Medicine	1	Nigeria	2	78	1	3	acupuncture	0	1	sham acupuncture, control group	1	3	0	3	0	1	A computergenerated randomization schedule was created to assign the participants into one of three groups:	2	No description	3	"Given the nature of the intervention, blinding the participants and the therapist with respect to the content of the interventions was not possible."	3	"Given the nature of the intervention, blinding the participants and the therapist with respect to the content of the interventions was not possible."	1	"However, an investigator who was not aware of participant allocation into the groups carried out the data analysis."	5	0	3	NA	0	NA	NA	0	0	0	0	0	0	0	0	0	0
P617	Electroacupuncture for patients with diarrhea-predominant irritable bowel syndrome or functional diarrhea: A randomized controlled trial.	27310980	Medicine	MEDICINE, GENERAL & INTERNAL - SCIE	2	China	1	448	1	4	electroacupuncture (3 groups)	0	1	loperamide	2	1	change from baseline in stool frequency at the end of the 4-weeks treatment	1	2	1	"Randomization sequence was generated by a computer system in the CEC-CACMS."	1	"The study coordinator in each hospital obtained a randomization code and group assignment through an internet based randomization system or a message delivering system developed by the CEC-CACMS in a cell phone. The randomization sequence was concealed in the secure server in the CECCACMS until all the follow-up visits and data collection were finished and study files were locked."	3	"As participants receive loperamide alone in the control group, the participants, acupuncturists, and doctors in charge were not blinded from the group assignment."	3	"As participants receive loperamide alone in the control group, the participants, acupuncturists, and doctors in charge were not blinded from the group assignment."	1	"Independent research assistants who were not aware of group assignment assessed clinical outcomes at baseline, the end of treatment (week 4), and follow-up (week 8)"	2	the National Basic Research Program of China (973 Program, no. 2011CB505200)	1	http://clinicaltrials.gov/	2	NCT01350570	The number of months patients were classified an adequate overall relief [ Time Frame: 4th week after inclusion ]	0	1	3	2	2,4	Registered primary outcomes were omitted New outcome was introduced as primary	3	Impossible to conclude omitted	1	Claming equivalence for stastically nonsignificant results
P611	Acupressure and Transcutaneous Electrical Acupoint Stimulation for Improving Uremic Pruritus: A Randomized, Controlled Trial.	27228268	Altern Ther Health Med	INTEGRATIVE & COMPLEMENTARY MEDICINE - SCIE	1	Turkey	2	75	1	3	acupressure, TEAS	0	2	no acupuncture	3	2	the severity of the pruitus	1	1	1	"To provide randomization, patients who met the inclusion criteria selected sealed envelopes in which their groups were identified."	2	No description	3	Open-label	3	open-label	2	Not reported	1	0	3	NA	0	NA	NA	0	0	0	0	0	0	0	0	0	0
P605	Effect of acupuncture on house dust mite specific IgE, substance P, and symptoms in persistent allergic rhinitis.	27156748	Ann Allergy Asthma Immunol	ALLERGY - SCIE; IMMUNOLOGY - SCIE;	2	Australia	2	151	1	3	real acupuncture	0	1	sham aucpuncture, no acupuncture	1	1	total and allergen specific IgE, proinflammatory neuropeptides, neurotrophins, and cytokines.	2	0	1	The randomization schedule was generated using the Research Randomizer tool (http://www.randomizer.org)	2	No description	1	sham-controlled	3	Non-acupoint sham treatment was used	1	"Staff at the allergy clinic who performed clinical assessments and laboratory staff who performed tests on saliva and blood were masked to group allocations. Data entry and statistical analysis were also performed with masking of group allocations."	2	Funding for this study was provided by grant 536564 (2009e2011) from the National Health and Medical Research Council	2	http://www.anzctr.org.au/	8	ACTRN12610001052022	Modulation of the immune response in the upper respiratory tract by acupuncture in patients with allergic rhinitis	0	2	3	1	0	0	0	0	0	0
P598	Acupuncture Anxiolytic Effects on Physiological and Psychological Assessments for a Clinical Trial.	27127679	Scientifica (Cairo)	0	2	Iran	2	45	1	3	acupuncture	0	1	sham acupuncture, wait-list control group	1	2	anxiety scores (coginitve/somatic anxiety, self confidence)	2	0	1	Eligible participants were randomized by a computer-generated schedule to receive either one of three possible intervention sequences (acupuncture, sham, or wait-list control).	2	No description	1	The athletes (in acupuncture and sham groups) and examiners were blind to the intervention allocation, but the acupuncturist was not blinded.	3	"The athletes (in acupuncture and sham groups) and examiners were blind to the intervention allocation, but the acupuncturist was not blinded."	1	"The athletes (in acupuncture and sham groups) and examiners were blind to the intervention allocation, but the acupuncturist was not blinded."	5	0	2	http://www.irct.ir/	6	IRCT138904074264N1	Competitive State Anxiety	0	2	1	1	0	0	0	0	0	0
P592	The altered right frontoparietal network functional connectivity in migraine and the modulation effect of treatment.	27053062	Cephalalgia	CLINICAL NEUROLOGY - SCIE; NEUROSCIENCES - SCIE;	2	China	1	100	1	5	Acupuncture (3 groups)	0	1	sham acupuncture (non-acupoints) no treatment	1	3	0	3	0	2	No description	2	No description	1	sham-controlled	3	Non-acupoint sham treatment was used	2	Not reported	2	the State Key Program for Basic Research of China (2012CB518501), the National Natural Science Foundation of China (No.81590950, No.81273154, and No.81473602), the Program for New Century Talents in the University of Ministry of Education of China (2013) and the Youth Foundation of Sichuan Province (No.2012JQ0052); JK is supported by R01AT006364 (NCCIH/NIH), R01AT008563 (NCCIH/NIH), R21AT008707 (…	1	https://clinicaltrials.gov/	2	NCT01152632	improvement of headache frequency [ Time Frame: 4 weeks ]	0	1	2	2	1	Registered primary outcomes were not described as primary in published article	1	Favor Nonsignificant results were not reported as primary	0	0
P501	Ameliorating effect of transcutaneous electroacupuncture on impaired gastric accommodation induced by cold meal in healthy subjects.	26399958	J Gastroenterol Hepatol	GASTROENTEROLOGY & HEPATOLOGY - SCIE	2	China	1	13	2	4	1. needleless transcutaneous electroacupuncture+cold nutrient liquid 2. sham needleless transcutaneous electroacupuncture+cold nutrient liquid 3. cold nutrient liquid	0	2	no treatment	3	3	0	3	0	2	No description	2	No description	3	Open-label	3	open-label	2	Not reported	5	0	3	NA	0	NA	NA	0	0	0	0	0	0	0	0	0	0
P492	Effects of transcutaneous electrical acupoint stimulation at different frequencies on perioperative anesthetic dosage, recovery, complications, and prognosis in video-assisted thoracic surgical lobectomy: a randomized, double-blinded, placebo-controlled trial.	26350110	J Anesth	ANESTHESIOLOGY - SCIE	2	China	1	80	1	4	transcutaneous electrical acupoint stimulation(TEAS)	0	2	placebo TEAS	1	2	Intraoperative total opioid dosage (sum of remifentanil and sufentanil dosages)	1	1	1	"Eligible participants were randomly assigned to the 2/100, 2, or 100 Hz experimental (TEAS) group or the control (placebo-TEAS) group depending on enrollment sequence according to a series of random numbers generated by Excel."	2	No description	1	"All participants were unaware of group allocation. A single investigator was responsible for application of both types of intervention. The data were collected by another investigator unaware of the group allocation."	3	"All participants were unaware of group allocation. A single investigator was responsible for application of both types of intervention. The data were collected by another investigator unaware of the group allocation."	1	"All participants were unaware of group allocation. A single investigator was responsible for application of both types of intervention. The data were collected by another investigator unaware of the group allocation."	2	the National Basic Research Program of Ministry of Science and Technology of China (2013CB531900) & Peking University People’s Hospital R&D fund (RDC2013-09).	1	http://www.chictr.org.cn/	1	ChiCTR-TRC-14004207	1. The amound of anesthetic drug used during surgery 2. lung fuction	0	2	3	2	1	Registered primary outcomes were not described as primary in published article	1	Favor The amount of anesthetic drug except opioid was not significant	0	0
P484	Is Acupuncture Efficacious for Treating Phonotraumatic Vocal Pathologies? A Randomized Control Trial.	26298839	J Voice	OTORHINOLARYNGOLOGY - SCIE	2	China	1	117	1	3	acupuncture	0	1	1. sham acupuncture, 2. no treatment	1	1	1. Vocal function using the voice range profile 2. Size of vocal fold lesion using laryngoscopy 3. Quality of life questionnaire	2	0	2	No description	2	No description	1	sham-controlled	3	sham needle was probably not blinded for practitioners	2	Not reported	2	National Center for Complementary and Alternative Medicine, National Institute of Health (R21 AT003879-01) and the Hong Kong Research Grant Council (HKU782509-2009)	3	NA	0	NA	NA	0	0	0	0	0	0	0	0	0	0
P700	Acupuncture for Pain in Chronic Pancreatitis: A Single-Blinded Randomized Crossover Trial.	28060186	Pancreas	GASTROENTEROLOGY & HEPATOLOGY - SCIE	2	Denmark	2	15	2	2	acupuncture	0	1	sham acupuncture	1	2	clinical pain scores	1	1	1	"A randomization list was generated at www.randomization.com."	2	No description	1	Single-blinded study	3	single-blinded study	2	Not reported	5	0	3	NA	0	NA	NA	0	0	0	0	0	0	0	0	0	0
P463	Effects of electro-acupuncture at Tongli (HT 5) and Xuanzhong (GB 39) acupoints from functional magnetic resonance imaging evidence.	26129898	Chin J Integr Med	INTEGRATIVE & COMPLEMENTARY MEDICINE - SCIE	1	China	1	15	2	2	electroacupuncture	0	1	electroacupuncture (non-acupoint)	1	3	0	3	0	2	No description	2	No description	1	Non-acupoint sham treatment was used	3	Non-acupoint sham treatment was used	2	Not reported	2	Supported by the National Natural Science Foundation of China (No. 81072768), the New Century Excellent Talents in University of the Ministry of Education of China (No. NCET-11-0603) and Capital Featured Clinical Research of Beijing Municipal Science and Technology, China (No. Z131107002213094)	3	NA	0	NA	NA	0	0	0	0	0	0	0	0	0	0
P654	The influence of transcutaneous electrical nerve stimulation parameters on the level of pain perceived by participants with painful diabetic neuropathy: A crossover study.	27595389	Diabetes Metab Syndr	Medicine: Internal Medicine	2	Australia	2	5	2	2	Acupuncture-like TENS	0	2	traditional TENS	2	3	0	3	0	1	"All participants received both modes of TENS, however a random numbers table was used to randomly allocate each person to their initial treatment group."	2	No description	1	"To blind the participants as much as possible, they were told that they will receive two types of TENS stimulation over the duration of the experiment, without specifying which mode they are receiving or which mode is expected to be more effective."	3	Non-acupoint sham treatment was used	2	Not reported	5	0	3	NA	0	NA	NA	0	0	0	0	0	0	0	0	0	0
P638	The effect of auricular acupressure on nausea and vomiting caused by chemotherapy among breast cancer patients.	27502820	Complement Ther Clin Pract	INTEGRATIVE & COMPLEMENTARY MEDICINE - SCIE	1	Iran	2	48	2	2	auricular acupuncture+standard medication	0	1	standard medication	2	3	0	3	0	2	No description	2	No description	3	Open-label	3	open-label	2	not reported	2	Tehran University of Medical Sciences (grant number: 92/D/130/2709)	1	http://www.irct.ir/	6	IRCT2013120415649N1s	Acute and delayed nausea assessed by Morrow questionnaire [time point : ِData are gathered for five days after starting chemotherapy]	0	1	1	2	1	Registered primary outcomes were not described as primary in published article	2	Not favor intensity of nausea was significant	0	0
P591	Effect of Laser Acupuncture on Anthropometric Measurements and Appetite Sensations in Obese Subjects.	27051454	Evid Based Complement Alternat Med	INTEGRATIVE & COMPLEMENTARY MEDICINE - SCIE	1	Taiwan	1	52	2	2	laser acupuncture	0	2	sham laser acupuncture	1	1	BMI	1	1	1	were randomly assigned to one of two groups with a 1 : 1 allocation ratio according to a computergenerated randomization list	1	The group designation for each subject was concealed in sequentially numbered sealed opaque envelopes	1	subjects in the sham LA group underwent placebo LA treatment under which the laser had no power output. The same physician performed all laser applications.	3	Probably the practitioners were not blinded	1	"The subjects, evaluators, and statistician performing the data analyses were blinded to the treatment allocation throughout the study."	2	the Chiayi Chang Gung Memorial Hospital (Chang Gung Medical Research Program Grant no. CMRPG6D0311)	3	NA	0	NA	NA	0	0	0	0	0	0	0	0	0	0
P581	Traditional Thermal Therapy with Indirect Moxibustion Decreases Renal Arterial Resistive Index in Patients with Chronic Kidney Disease.	26983055	J Altern Complement Med	INTEGRATIVE & COMPLEMENTARY MEDICINE - SCIE	1	Japan	1	43	2	2	indirect moxibustion	0	2	sham moxibustion	1	1	RI (intrarenal resistive index) in the renal segmental arteries	1	1	1	Participants were randomly assigned to two groups by using a computer-generated random sequence.	2	No description	3	examiner-blinded	1	In the control session, the examiner was blinded by using the smoke and aroma produced by carrying out moxibustion in an ashtray placed near the patient’s body.	2	Not reported	5	0	3	NA	0	NA	NA	0	0	0	0	0	0	0	0	0	0
P440	A New Method for Sham-Controlled Acupuncture in Experimental Visceral Pain - a Randomized, Single-Blinded Study.	26011772	Pain Pract	ANESTHESIOLOGY - SCIE; CLINICAL NEUROLOGY - SCIE;	2	Denmark	2	15	2	2	acupuncture	0	1	sham acupuncture	1	3	0	3	0	1	"Randomization was computer generated by a pseudorandom code generated at www.randomization.com."	2	No description	1	"Participants rested on a bed in the supine position during the entire experiment and a curtain blinded the participants during the procedures."	3	single-blinded study	1	"The EEG operator and analyst were blinded to randomization sequence."	5	0	3	NA	0	NA	NA	0	0	0	0	0	0	0	0	0	0
P788	Effect of a single session of ear acupuncture on pain intensity and postural control in individuals with chronic low back pain: a randomized controlled trial.	27333477	Braz J Phys Ther	ORTHOPEDICS - SCIE; REHABILITATION - SCIE;	2	Brazil	2	80	1	2	ear acupunture (EA)	0	1	sham EA	1	1	pain intensity which was assessed by the numeric pain rating scale (NPRS)	1	1	1	Participant allocation was randomized in a 1:1 ratio using a specific website24 by a person not involved in the study.	1	The randomization codes were placed by this person in consecutively numbered, sealed, and opaque envelopes ensuring concealed allocation into two groups.	3	Open-label	3	open-label	1	"The assessor was blinded to the participants’ group allocation."	5	0	1	https://clinicaltrials.gov/	2	NCT01995279	11-point Short Pain Scale (SPS-11) [ Time Frame: 20 minute ]	0	1	1	1	0	0	0	0	0	0
